# Supplementary material for: Tracking COVID‐19 Severity and Progression Through Amines and Lipid Mediators
Source: J Med Virol. 2026 Jul 9;98(7):e71030. doi: 10.1002/jmv.71030 (PMC13347278; doi:10.1002/jmv.71030)
Supplement: Supplementary file 2 — Supporting File S2 [file JMV-98-e71030-s001.xlsx]

## Sheet: INDEX
Tables
Table S1. Demographics, health and treatment overview of the cohort patients
Table S2. Description of the cohort patients
Table S3. Metabolomics data wave 1
Table S4. Metabolomics data wave 2
Table S5. Amines assay description
Table S6. Signaling lipids assay description
Table S7. RSDQC
Table S8. Immune markers data wave 1
Table S9. Immune markers data wave 2
Table S10. Cytokines assay description
Table S11. R packages
Table S12. Metabolites and immune markers with less than 3 values per patient characteristic
Table S13. Investigated metabolites per analysis & abbreviation list
Table S14. Missing percentage
Table S15. Missing group test
Table S16. Linear mixed effect models
Table S17. Multivariate analysis description
Table S18. Results of SCODA analysis
Table S19. Results of corticosteroid analysis
Table S20. Results of unfavorable outcome analysis
Table S21. Correlation of metabolites with immune markers: wave 1
Table S22. Correlation of metabolites with immune markers: wave 2

## Sheet: Table S1
Table S1. Demographics, health and treatment overview of the cohort patients
Values are n (%) or median [full range].
All data per patient is available in Table S2.
	Wave 1		Wave 2
	Patients	Samples	Patients	Samples
Abdominal pain	1 (3.4%)	4 (4.3%)	5 (10.4%)	13 (11.6%)
Admission ACE inhibitors	4 (13.8%)	17 (18.5%)	11 (22.9%)	22 (19.6%)
Admission NSAID	1 (3.4%)	1 (1.1%)	1 (2.1%)	1 (0.9%)
Admission angiotensin II receptor blockers	4 (13.8%)	10 (10.9%)	3 (6.2%)	4 (3.6%)
Age	61 [18.5 - 77.5]	61 [18.5 - 77.5]	67 [33 - 88]	65 [33 - 88]
Altered consciousness Confusion	2 (6.9%)	10 (10.9%)	5 (10.4%)	7 (6.2%)
Anosmia	5 (17.2%)	20 (21.7%)	10 (20.8%)	27 (24.1%)
Arthralgia	1 (3.4%)	2 (2.2%)	0 (0%)	0 (0%)
Asplenia	0 (0%)	0 (0%)	0 (0%)	0 (0%)
Asthma	7 (24.1%)	24 (26.1%)	9 (18.8%)	19 (17%)
BMI	29.1 [19.4 - 36.2]	29.1 [19.4 - 36.2]	29 [17.6 - 46.9]	29 [17.6 - 46.9]
Corticosteroids	0 (0%)	0 (0%)	40 (83.3%)	70 (62.5%)
Chest pain	3 (10.3%)	10 (10.9%)	4 (8.3%)	7 (6.2%)
Chronic cardiac disease	7 (24.1%)	24 (26.1%)	19 (39.6%)	42 (37.5%)
Chronic kidney disease	1 (3.4%)	5 (5.4%)	7 (14.6%)	25 (22.3%)
Chronic liver disease	0 (0%)	0 (0%)	3 (6.2%)	9 (8%)
Chronic neurological disorder	3 (10.3%)	9 (9.8%)	2 (4.2%)	6 (5.4%)
Chronic pulmonary disease	2 (6.9%)	6 (6.5%)	3 (6.2%)	10 (8.9%)
Coagulopathy	1 (3.4%)	1 (1.1%)	1 (2.1%)	4 (3.6%)
Cough with hemoptysis	0 (0%)	0 (0%)	4 (8.3%)	5 (4.5%)
Cough with sputum production	10 (34.5%)	34 (37%)	16 (33.3%)	34 (30.4%)
Days at ICU	31 [7 - 56]	31 [7 - 56]	10.5 [2 - 58]	18 [2 - 58]
Days at hospital	16 [3 - 41]	23 [3 - 47]	6 [-21 - 11]	8 [-21 - 42]
Days since symptom onset	26 [7 - 46]	32.5 [7 - 57]	14.5 [4 - 29]	18 [4 - 50]
Diabetes	11 (37.9%)	34 (37%)	18 (37.5%)	39 (34.8%)
Diarrhea	8 (27.6%)	30 (32.6%)	14 (29.2%)	29 (25.9%)
Fatigue Malaise	20 (69%)	66 (71.7%)	41 (85.4%)	92 (82.1%)
Headache	2 (6.9%)	8 (8.7%)	8 (16.7%)	14 (12.5%)
History of fever	17 (58.6%)	48 (52.2%)	24 (50%)	51 (45.5%)
Hypertension	9 (31%)	32 (34.8%)	14 (29.2%)	36 (32.1%)
Hypogeusia	5 (17.2%)	17 (18.5%)	6 (12.5%)	15 (13.4%)
ICU	22 (75.9%)	75 (81.5%)	17 (35.4%)	53 (47.3%)
Inability to walk	4 (13.8%)	15 (16.3%)	7 (14.6%)	26 (23.2%)
Malignant neoplasm	3 (10.3%)	7 (7.6%)	7 (14.6%)	18 (16.1%)
Myalgia	6 (20.7%)	13 (14.1%)	10 (20.8%)	19 (17%)
Organ transplant	0 (0%)	0 (0%)	1 (2.1%)	2 (1.8%)
Runny nose (Rhinorrhea)	3 (10.3%)	10 (10.9%)	3 (6.2%)	6 (5.4%)
Skin rash	2 (6.9%)	7 (7.6%)	0 (0%)	0 (0%)
Smoking	2 (6.9%)	9 (9.8%)	1 (2.1%)	1 (0.9%)
Sore throat	2 (6.9%)	6 (6.5%)	3 (6.2%)	9 (8%)
Thromboembolic event	5 (17.2%)	19 (20.7%)	6 (12.5%)	8 (7.1%)
Tuberculosis	0 (0%)	0 (0%)	0 (0%)	0 (0%)
Vomiting Nausea	4 (13.8%)	17 (18.5%)	12 (25%)	21 (18.8%)
antiviral	0 (0%)	0 (0%)	19 (39.6%)	44 (39.3%)
male	23 (79.3%)	74 (80.4%)	31 (64.6%)	79 (70.5%)
SCODA	13 [0 - 17]	11 [0 - 17]	5.5 [0 - 16]	7 [0 - 17]

## Sheet: Table S2
Table S2. Description of the cohort patients
	background information				hospitalization details			blood samples analyzed	Wave
Patient ID	Age	Gender	BMI	smoking	days since symptom onset until admission	days in ICU	outcome	number of samples
P01	71	F	26.67		3	45	Death	2	Wave 1
P02	65	M	29.09	Stopped	12	14	Death	4	Wave 1
P03	46	M	33.08	No	7		Discharged alive	1	Wave 1
P04	50	M	24.84		15	20	Discharged alive	2	Wave 1
P05	54	M	29.86	No	10	31	Hospitalization	5	Wave 1
P06	73	M	23.4	Stopped	7	38	Hospitalization	4	Wave 1
P07	61	M	31.46	Stopped	4	31	Hospitalization	5	Wave 1
P08	59	M	22.99	No	10	56	Hospitalization	4	Wave 1
P09	60	M	29.63		8	53	Transfer to other facility	5	Wave 1
P10	76	M	23.12	No	4	40	Discharged alive	4	Wave 1
P11	65	M	28.41	No	8	46	Hospitalization	5	Wave 1
P12	54	M	30.25	Stopped	19	39	Transfer to other facility	2	Wave 1
P13	71	F	31.58	Stopped	7	14	Hospitalization	1	Wave 1
P14	58	M	23.88		9	21	Discharged alive	5	Wave 1
P15	66	M	22.72	No	12		Hospitalization	1	Wave 1
P16	60	M	29.39	No	10	25	Hospitalization	4	Wave 1
P17	58	M	33.6	Stopped	15	11	Death	2	Wave 1
P18	50	M	19.47	No	15		Discharged alive	1	Wave 1
P19	61	M	26.3		8	43	Death	2	Wave 1
P20	52	M	29.39	No	5	38	Hospitalization	5	Wave 1
P21	74	F	29.41		14	26	Hospitalization	5	Wave 1
P22	30	F	19.37		7	43	Hospitalization	4	Wave 1
P23	71	M	28.08	Yes	9	15	Hospitalization	4	Wave 1
P24	18.5	F	36.25	No	4		Discharged alive	1	Wave 1
P25	63	M	26.23		8	29	Hospitalization	3	Wave 1
P26	67	M	33.52	Stopped	15	7	Death	2	Wave 1
P27	68	F	31.22	Yes	21	43	Hospitalization	5	Wave 1
P28	77.5	M	27.46	No	0		Discharged alive	2	Wave 1
P29	51	M	32.56	Stopped	10	30	Death	2	Wave 1
P30	73	M	26.4		0		Discharged alive	2	Wave 2
P31	58	M	30.11	No	34		Hospitalization	1	Wave 2
P32	54	M	35.08	No	6	2	Death	2	Wave 2
P33	66	M	38.58	Stopped	0		Discharged alive	1	Wave 2
P34	67	F	23.71	Stopped	12		Discharged alive	1	Wave 2
P35	75	M	24.49		13	17	Death	2	Wave 2
P36	72	M	17.63	Stopped	7		Discharged alive	2	Wave 2
P37	33	F	28.84	No	12		Discharged alive	2	Wave 2
P38	77	M	27.76	Stopped	6	14	Transfer to other facility	6	Wave 2
P39	70	F		No	9	18	Transfer to other facility	4	Wave 2
P40	49	M	23.74	No	10	19	Death	4	Wave 2
P41	67	M	29.06		12	18	Transfer to other facility	4	Wave 2
P42	64	M	27.15	No	8		Discharged alive	1	Wave 2
P43	43	F	32.75	Stopped	8		Discharged alive	1	Wave 2
P44	51	M	26.51	No	13		Discharged alive	2	Wave 2
P45	73	M	29.04		4		Discharged alive	5	Wave 2
P46	59	M	30.79		11	2	Discharged alive	2	Wave 2
P47	63	M	41.35		15	8	Death	2	Wave 2
P48	70	F	31.22		10	9	Death	1	Wave 2
P49	88	F	21.22	Stopped	3		Death	2	Wave 2
P50	63	F	22.16		12	58	Hospitalization	4	Wave 2
P51	70	M	33.14	No	21	5	Transfer to other facility	1	Wave 2
P52	79	M	30.49	No	20	11	Hospitalization	1	Wave 2
P53	63	M	29.39		15	4	Discharged alive	3	Wave 2
P54	77	M	26.81	No	3		Discharged alive	1	Wave 2
P55	60	M	24.84	No	8		Discharged alive	1	Wave 2
P56	78	M	39.45	Stopped	3		Hospitalization	4	Wave 2
P57	71	F	36.33	Stopped	6		Discharged alive	1	Wave 2
P58	87	M	24.25		9		Hospitalization	1	Wave 2
P59	65	M	30.49		10	34	Death	8	Wave 2
P60	67	M	24.91	No	12		Discharged alive	1	Wave 2
P61	68	M		No	12		Discharged alive	1	Wave 2
P62	67	F	34.89	No	8		Hospitalization	1	Wave 2
P63	78	M	28.34	No	10		Discharged alive	1	Wave 2
P64	36	F	25.06	Stopped	8		Discharged alive	4	Wave 2
P65	82	M	24.84		7		Discharged alive	1	Wave 2
P66	59	F	20.76	No	8		Discharged alive	3	Wave 2
P67	41	F	29.4		8	7	Hospitalization	2	Wave 2
P68	53	F	44.98	No	0		Discharged alive	1	Wave 2
P69	70	F	30.12	No	9	5	Hospitalization	3	Wave 2
P70	52	F	46.87	No	9		Discharged alive	1	Wave 2
P71	44	M	34.72	No	7	15	Discharged alive	5	Wave 2
P72	62	M		Stopped	10	38	Death	10	Wave 2
P73	76	M		Yes	7		Discharged alive	1	Wave 2
P74	51	F	33.03	Stopped	10	10	Discharged alive	1	Wave 2
P75	69	F	26.96	Stopped	5	2	Transfer to other facility	1	Wave 2
P76	72	M	24.29		3		Hospitalization	2	Wave 2
P77	68	M	33.7	Stopped	8		Discharged alive	1	Wave 2

## Sheet: Table S3
Table S3. Metabolomics data wave 1
Patient _ Day since symptom onset	1-methylhistidine	3-methoxytyramine	citrulline	cystathionine	cysteine	ethanolamine	gamma-glutamylglutamine	gamma-glutamylalanine	glutathione	glycine	glycyl-glycine	homocitrulline	homocysteine	hydroxylysine	2-aminoadipic acid	4-hydroxyproline	alanine	alpha-aminobutyric acid	arginine	asparagine	glutamic acid	glutamine	histidine	homoserine	isoleucine	kynurenine	leucine	lysine	methionine	methionine.sulfoxide	phenylalanine	proline	serine	threonine	tryptophan	tyrosine	valine	methionine.sulfone	Trimethyl-lysine	O-PO3-ethanolamine	ornithine	putrescine	S-methyl-cysteine	saccharopine	sarcosine	taurine	5-aminolevulic acid	asymmetric dimethylarginine	anserine
P01_d44	0.580654	0.000411612	0.290822	0.0862588	1.89262	0.566397	0.00357128	0.00380028	0.0178015	1.99522	0.446154	0.0257101	0.229875	0.00703835	0.0205756	0.234603	2.52443	0.32173	0.857567	1.00562	1.11021	9.85816	0.0424978	0.00235001	6.26404	0.0166846	1.81841	2.42517	1.81425	0.0258881	9.5601	2.74289	2.04461	3.47468	2.3178	15.9631	9.08257	0.0203529	0.00787677	0.680053	1.85119	0.000770536	0.0559894	0.000354214	0.169173	0.252928	0.00167091	0.000681424	0.00032872
P01_d47	0.259176	0.000365018	0.197647	0.0176038	1.47407	0.43019	0.0038996	0.00372687	0.0214658	2.04941	0.421816	0.00573401	0.1737	0.00603482	0.0193467	0.113316	2.3714	0.321961	1.13347	0.726847	1.20536	8.96203	0.0209275	0.00201326	3.57118	0.00640747	1.21	1.56393	1.32804	0.0142103	8.33707	1.68399	2.27266	2.84367	1.86197	9.58641	6.93183	0.00660414	0.00257354	1.44376	2.07569	0.000612349	0.0492034	0.000330073	0.163106	0.60667	0.00159557	0.00047716	0.000344882
P02_d15	0.63095	0.000315976	0.241398	0.425719	1.15928	1.14118	0.0061501	0.0030274	0.0744198	2.63529	0.61966	0.00541495	0.192908	0.00930704	0.0756687	0.343739	2.81293	0.723819	1.04591	1.1975	0.65768	15.9188	0.0419093	0.00454215	5.53495	0.0453835	1.58146	2.5132	3.16075	0.0376637	9.24975	2.45566	3.11833	4.32849	2.7593	19.3698	7.29111	0.00387682	0.0224413	1.33441	2.36376	0.00209061	0.0371971	0.000769474	0.222609	0.189798	0.00169878	0.000484527	0.000640909
P02_d18	0.434846	0.000346707	0.440139	0.46014	1.32024	0.734854	0.00717054	0.00394861	0.0620767	2.57664	0.687287	0.00584311	0.265706	0.00899182	0.0619497	0.467823	4.03293	0.480602	0.659322	1.41568	0.982531	15.6577	0.0410285	0.00541512	5.47115	0.0370221	1.55493	2.17102	3.26595	0.0446418	10.1727	3.2601	3.04172	4.09436	2.74292	19.0797	7.88716	0.00561176	0.0129165	0.940775	2.29477	0.00842023	0.0438901	0.000704891	0.299218	0.181146	0.00104244	0.000946136	0.000533697
P02_d22	0.303964	0.000348102	0.329178	0.12333	1.15329	0.628682	0.00302358	0.00189426	0.0398793	1.48798	0.690819	0.00481585	0.183418	0.00481484	0.0508042	0.224019	3.21032	0.269163	0.438135	0.776461	0.651035	12.0004	0.0311152	0.00281727	4.08105	0.0213283	1.43781	1.37928	2.11082	0.0309239	9.13806	2.64409	1.93247	2.70389	2.18155	14.0406	7.2418	0.00468342	0.00725616	0.582507	1.52387	0.00364775	0.0346367	0.000304002	0.258052	0.149115	0.000859042	0.000749148	0.000382727
P02_d25	0.26021	0.000365864	0.376833	0.105743	1.21794	0.769774	0.00286618	0.00268876	0.0273102	2.78205	0.860931	0.00477403	0.213499	0.00690038	0.0491716	0.488461	4.30512	0.686244	0.381688	1.39765	0.687661	14.6699	0.0364502	0.00488983	4.63784	0.0255292	1.38537	1.52986	2.9661	0.0401147	8.60819	3.63019	2.48006	3.84834	1.52106	12.0382	6.90392	0.00432438	0.00755165	0.47832	1.95825	0.0034246	0.0489847	0.000326045	0.338754	0.235328	0.0019553	0.00113413	0.000457153
P03_d11	0.204196	0.000346674	0.105794	0.0195077	1.5485	0.38451	0.00506718	0.00846295	0.0206498	2.45736	0.270789	0.00148426	0.181512	0.00658926	0.011112	0.24225	2.86923	0.29213	0.540223	0.793609	2.21035	8.9864	0.0317483	0.00199699	3.19877	0.0111047	1.04739	2.4698	1.45038	0.0124993	6.53338	2.13033	2.42018	4.17509	2.12688	9.08461	6.36538	0.00444252	0.00283495	0.727379	2.37238	0.000233435	0.0685926	0.000405748	0.223918	0.240203	0.00138176	0.000445876	0.000377748
P04_d21	0.274102	0.000333404	0.25321	0.0926639	1.67707	0.363817	0.0100432	0.0219872	0.0192807	4.82975	0.896176	0.0038174	0.231323	0.0105282	0.0670298	0.454903	5.59801	1.48612	1.7601	2.53167	3.31539	16.1429	0.0413166	0.00692805	6.44353	0.0179875	1.85743	3.57671	4.10542	0.0313527	9.52015	5.02795	6.26377	8.90489	2.04816	14.7987	9.25017	0.00450584	0.00561063	0.605115	3.86929	0.00213028	0.129107	0.00105661	0.489685	0.140883	0.00155185	0.000707739	0.000692262
P04_d24	0.29011	0.000378458	0.24383	0.0514341	1.58876	0.387692	0.00560591	0.00758923	0.0222014	3.0216	0.734758	0.00305662	0.266742	0.00897323	0.042429	0.240626	3.67074	0.923132	1.22942	1.41124	2.10124	12.9397	0.0308304	0.00325249	6.34928	0.0122709	1.89843	3.19417	3.17063	0.0271582	9.00661	3.97251	3.61041	6.28041	2.28461	12.9747	10.0065	0.00446476	0.00656919	0.781927	3.43128	0.00249918	0.0789597	0.00050496	0.407322	0.114945	0.00135249	0.000601916	0.000485505
P05_d25	0.312794	0.000374268	0.0869219	0.0373861	1.29475	0.482248	0.00332603	0.00496997	0.0176253	2.01853	0.477694	0.00290345	0.135158	0.00905174	0.0124374	0.301042	2.33986	0.458748	0.563341	0.644715	3.07643	8.47508	0.0231604	0.00286882	5.15719	0.0160431	1.43131	2.03045	1.34722	0.0166579	6.11832	2.72056	1.82598	3.71274	1.8861	12.273	7.35686	0.00258825	0.00382117	1.30376	2.68447	0.00191544	0.106262	0.000295103	0.203087	0.383227	0.00155686	0.000529512	0.000252694
P05_d28	0.232762	0.00037771	0.134649	0.0330488	1.37397	0.468593	0.00551829	0.00977838	0.0187041	2.3846	0.45956	0.0017086	0.1539	0.00991471	0.0277017	0.278442	3.42801	0.472608	0.658485	0.746336	3.74611	9.40623	0.0326516	0.00317245	4.6031	0.0122705	1.39579	2.74412	1.59896	0.0231417	7.28408	3.65247	2.57744	5.54212	1.57781	11.0986	7.69139	0.00356419	0.0027451	0.813973	3.4541	0.001449	0.0919465	0.000435114	0.226341	0.296944	0.00116149	0.000664111	0.000548698
P05_d32	0.20749	0.000342826	0.091139	0.00720092	1.25675	0.290814	0.00512899	0.0044312	0.0196349	2.45205	0.268946	0.0010299	0.179696	0.0048388	0.0128113	0.135944	2.92484	0.573322	1.21664	0.703846	1.62835	11.6276	0.0227504	0.00262384	4.2865	0.0109759	1.4828	2.88952	1.56379	0.00626692	5.64536	1.63157	3.36355	6.79478	3.10208	11.3421	7.69001	0.00112716	0.00243613	0.946707	1.86779	0.00165395	0.0743586	0.000470855	0.148956	0.332831	0.000838111	0.000198002	0.000504511
P05_d35	16.2299	0.000404114	0.126363	0.0159857	1.38451	0.365664	0.00328704	0.00500876	0.0139668	2.69209	39.6241	0.00160128	0.152	0.00891023	0.012825	0.282463	2.8382	0.348882	41.0682	0.985048	2.603	8.46344	0.0364349	0.00240283	3.96288	0.011356	1.34708	2.75761	1.75829	0.0165986	8.76278	2.54602	2.92695	5.13973	2.38612	12.235	8.04129	0.00375724	0.00226406	65.6688	3.22307	0.00072136	0.062592	0.000295722	0.183118	0.348389	0.00142516	0.00077638	0.000385115
P05_d39	0.162052	0.000426765	0.140852	0.0170196	1.4605	0.405855	0.00414035	0.00619782	0.0170026	2.51761	0.470352	0.00165494	0.160128	0.00946194	0.0245348	0.265354	3.34564	0.270472	0.651475	0.810707	2.92783	9.55051	0.0339509	0.002534	4.87417	0.0117152	1.59255	2.52863	1.60817	0.019485	10.2307	3.03143	2.75196	3.96456	2.69129	12.8419	8.84893	0.0035865	0.00221535	0.830249	2.8251	0.000987894	0.050361	0.000351384	0.161292	0.348709	0.00137673	0.000656261	0.000293386
P06_d42	0.245931	0.000663804	0.197153	0.0158131	1.4761	0.369935	0.00310147	0.00220567	0.0232609	1.93021	0.431656	0.00369951	0.177644	0.00405226	0.0143507	0.169262	2.56509	0.179034	0.414973	0.536361	1.31723	11.7006	0.0209648	0.00119055	3.12833	0.00725568	0.953811	1.69924	0.70069	0.0106622	5.46666	1.09034	1.56532	2.73828	1.72515	6.82358	7.53542	0.00497789	0.00170839	0.406584	1.89654	0.00437718	0.0447474	0.000240374	0.153648	0.246016	0.00461734	0.000574898	0.000465913
P06_d45	0.202129	0.000414185	0.17151	0.0155112	1.5477	0.272043	0.00363565	0.0043551	0.0272629	2.46899	0.496918	0.0050805	0.185928	0.00567632	0.0165802	0.210352	3.3471	0.209317	0.755308	0.643204	1.29859	10.7776	0.0189205	0.00193673	4.02664	0.00810521	1.22231	2.51145	1.05384	0.0186206	6.72497	1.85319	1.86118	3.60249	2.75861	9.46586	7.59312	0.00593464	0.00198797	0.502685	2.09618	0.00297409	0.0496841	0.000317518	0.098204	0.368422	0.00131695	0.000534298	0.000537313
P06_d49	0.220154	0.000393667	0.146387	0.00854945	1.3115	0.2767	0.00421292	0.00513239	0.0194422	2.65754	0.259184	0.00405698	0.137232	0.00446004	0.00820545	0.26125	3.67063	0.266415	0.812956	0.56353	0.673769	12.4023	0.0213858	0.00180937	2.97238	0.00600928	0.949795	2.00126	1.12526	0.00666134	4.63087	1.5568	1.50456	3.29572	2.54347	6.35729	6.22629	0.00541236	0.0019363	0.383639	1.47564	0.00784394	0.0606528	0.000278978	0.0979451	0.433869	0.00108966	0.00028144	0.000431392
P06_d52	0.211694	0.000383126	0.134696	0.00497476	1.22006	0.264951	0.00345415	0.00547853	0.0218803	2.23469	0.29945	0.0061055	0.13028	0.00444964	0.0103259	0.280145	3.87819	0.234301	0.57771	0.509111	1.0906	10.6127	0.0176975	0.00236903	3.41794	0.00807586	0.988019	1.91032	0.899574	0.00687274	4.92229	1.85152	1.46834	2.84727	2.98193	7.10914	5.89271	0.00518678	0.00187656	0.481076	1.39419	0.0075193	0.065168	0.000306175	0.181939	0.406025	0.00073206	0.000342219	0.000278182
P07_d14	0.372347	0.000367463	0.208461	0.10162	1.07518	0.3635	0.00437162	0.00252573	0.0325634	2.65928	0.361987	0.0040524	0.173926	0.00787558	0.0195431	0.132292	2.06217	0.289317	0.561335	0.556006	2.25528	11.2173	0.0260248	0.00183672	3.68482	0.0318917	1.26878	1.88799	1.13806	0.0105727	6.45574	1.77293	1.84559	3.3227	1.98664	7.70722	7.07032	0.00694266	0.00672973	0.65383	2.28537	0.00298313	0.0585986	0.000417925	0.147481	0.231269	0.00167658	0.000463344	0.000250629
P07_d17	0.509727	0.000406825	0.163729	0.114877	1.44897	0.489184	0.00370964	0.00489157	0.0445312	2.86867	0.449235	0.00564853	0.2066	0.00780423	0.0387159	0.151887	3.17656	0.360463	0.761584	0.74162	3.01721	11.7202	0.0316598	0.00305392	5.84583	0.036282	1.70906	2.17534	1.74924	0.0167224	9.61069	2.16098	2.05631	2.97799	3.69782	12.1597	8.52084	0.00770089	0.00737344	1.09787	2.29746	0.00218438	0.0409934	0.000543132	0.131234	0.465158	0.00182005	0.000511556	0.000390806
P07_d21	0.407984	0.000350034	0.266984	0.0995564	1.3513	0.28338	0.0035209	0.00296931	0.0310832	1.57558	0.657229	0.00676948	0.183548	0.00571949	0.0429674	0.126592	2.31127	0.217824	0.609477	0.524821	2.90298	9.37948	0.0205798	0.00173132	6.02377	0.0181383	1.72001	1.72435	0.958987	0.0189118	9.39722	2.30577	1.4265	2.02865	2.87789	8.93964	9.54183	0.00867512	0.00757163	0.6861	3.02558	0.00181699	0.0315947	0.000304616	0.158316	0.308027	0.00156448	0.000878431	0.000357833
P07_d24	39.9963	0.000365731	0.396146	0.0775619	1.66881	0.371238	0.00352526	0.00383981	0.0311957	2.04262	74.2212	0.00781337	0.25058	0.0077072	0.0347495	0.187612	2.67708	0.202472	0.834559	0.66369	2.52038	10.0078	0.0315225	0.00202977	5.54407	0.0170645	1.70741	2.28778	1.25767	0.0170567	8.79732	2.48701	1.8793	2.60925	3.36131	10.3537	9.5825	0.00833231	0.00465226	105.207	3.00612	0.00378015	0.0348207	0.000338457	0.177733	0.524657	0.00100517	0.00101264	0.000353527
P07_d28	0.323077	0.000340325	0.300302	0.0484081	1.47661	0.30977	0.00349639	0.00362627	0.0336564	1.60909	0.638114	0.00802483	0.238127	0.00644138	0.0288777	0.154732	2.35185	0.175579	0.418065	0.473249	2.25417	8.8827	0.0201716	0.00157735	5.02144	0.0156997	1.57902	1.56076	0.777581	0.0178289	8.02773	1.80243	1.42449	1.84038	3.64596	8.59432	8.55633	0.00815498	0.00440531	1.0345	2.44708	0.00239724	0.0279557	0.000342078	0.0894118	0.546332	0.00134246	0.000860358	0.000386746
P08_d43	0.783015	0.00058345	0.383117	0.404553	1.743	0.464921	0.00339105	0.00469788	0.0172686	3.42091	0.71738	0.036152	0.247564	0.0121811	0.0206176	0.31812	3.46955	0.503293	1.32306	1.38609	0.866235	11.16	0.028397	0.00273371	3.92362	0.0240275	1.3352	3.17478	2.4996	0.0276726	8.90361	3.27637	2.4579	5.71582	2.02314	13.8996	8.36136	0.0271873	0.015882	0.690541	3.30713	0.00241348	0.0804785	0.000316574	0.298636	0.115288	0.00181937	0.00122296	0.000344482
P08_d46	39.0274	0.00039631	0.317612	0.137648	1.47959	0.689414	0.00317552	0.0030914	0.0163864	2.59787	54.6904	0.0213413	0.214396	0.0074731	0.0212473	0.284803	2.67977	0.333444	0.740525	1.12996	1.26831	10.405	0.0272409	0.00314355	4.101	0.0139303	1.39301	2.36614	2.20758	0.0311871	7.08148	2.49896	2.49672	4.30464	2.1562	10.3376	7.95856	0.0167234	0.00481803	96.931	2.21643	0.00231956	0.0500935	0.000308541	0.316541	0.440582	0.0014785	0.000962419	0.000341965
P08_d53	0.275426	0.00030382	0.244838	0.0488014	1.06463	0.37204	0.00281386	0.00225756	0.0216877	1.77477	0.606771	0.0157425	0.18147	0.00699739	0.0315393	0.202456	2.5404	0.215449	0.530815	0.710447	1.95962	9.65555	0.0183137	0.00182942	4.26692	0.0197902	1.39386	1.76915	1.10937	0.0208979	6.42765	2.25001	1.63907	2.96906	2.03655	8.56469	6.83605	0.0113307	0.00307211	0.847872	2.19591	0.0032519	0.0395325	0.000220805	0.172319	0.312307	0.00168454	0.000996041	0.000416572
P08_d57	0.235173	0.000350418	0.150848	0.0309151	1.73741	0.460864	0.00346282	0.00291395	0.0297765	1.48132	0.500782	0.00573915	0.21246	0.00568592	0.0191237	0.102749	2.40448	0.130495	0.539165	0.475154	1.4083	8.00791	0.0269051	0.00147883	3.97125	0.0118403	1.33411	1.75089	1.24414	0.0181155	10.0564	1.77875	1.93587	2.36705	2.99541	9.9831	8.01326	0.00902122	0.00231144	0.931629	1.91068	0.00376301	0.0403818	0.000281409	0.170051	0.500371	0.00173141	0.000463046	0.000385178
P09_d29	0.390979	0.000368842	0.161683	0.0462969	1.83135	0.317717	0.00525788	0.00573307	0.0243424	1.83929	0.53845	0.00843832	0.130305	0.00502456	0.0402819	0.107875	2.71645	0.17389	1.09778	0.796785	2.42837	10.3269	0.0267236	0.00229773	5.1917	0.0145798	1.58453	2.30404	1.35495	0.0234936	8.53746	2.0696	2.0594	3.62553	3.6414	12.3895	8.97871	0.00685135	0.00519053	0.633663	2.54059	0.00176711	0.0509942	0.000440505	0.164784	0.242266	0.0017534	0.000505916	0.000367629
P09_d32	0.332568	0.000394105	0.275699	0.0390733	1.21805	0.28355	0.00327491	0.00303603	0.034545	1.45691	0.693282	0.00493558	0.165909	0.00765049	0.030264	0.158821	2.5039	0.31023	0.621173	0.643041	2.19219	7.34095	0.0186025	0.00225587	4.27681	0.0165252	1.41109	1.84942	1.32419	0.0230022	6.55639	2.11514	1.69781	2.68277	2.13347	11.3334	7.09952	0.00627826	0.00678685	0.844988	2.31285	0.00142013	0.0310453	0.000235359	0.157927	0.201911	0.00101722	0.000846207	0.000345074
P09_d36	0.309483	0.000344163	0.278615	0.0436488	1.1099	0.234408	0.00324556	0.00410014	0.0282876	1.71236	0.698863	0.0056394	0.146494	0.00991371	0.0309575	0.19754	2.54603	0.364895	1.04296	0.666161	2.08027	8.18279	0.0170544	0.0024803	4.69014	0.015237	1.48548	2.33449	1.39506	0.028107	6.35241	2.41396	1.73987	2.983	1.88692	10.9897	7.46896	0.00584764	0.00630096	0.630311	2.92021	0.000755764	0.0363097	0.000306937	0.125014	0.186863	0.00115529	0.000957138	0.000348257
P09_d39	0.244074	0.000328837	0.373966	0.0356645	0.83143	0.286983	0.00455905	0.00417142	0.0231636	1.54319	0.774394	0.0045964	0.115363	0.00807225	0.0255975	0.219756	2.39837	0.410431	1.00608	0.708845	2.59326	8.50652	0.0157395	0.00217942	4.88382	0.0127681	1.42517	2.21461	1.33065	0.0202975	6.00745	2.07676	1.5704	3.10284	1.35652	8.54758	7.1527	0.00574974	0.00557151	0.592319	3.1524	0.000564417	0.0338969	0.000369707	0.190151	0.239987	0.00110547	0.00139921	0.000472722
P09_d43	0.347582	0.0003473	0.316021	0.0544273	1.09717	0.224235	0.00356982	0.00452879	0.0255138	1.48522	0.807331	0.00730416	0.161043	0.0103985	0.021835	0.210345	2.30189	0.360805	0.93454	0.518565	2.7237	7.42786	0.0139345	0.00241252	4.34489	0.0174193	1.26568	1.96161	0.941838	0.0260747	6.18931	2.03044	1.38367	2.43879	1.31991	8.04126	6.93972	0.00873857	0.00915385	0.897085	3.31986	0.00125798	0.0361729	0.000352925	0.182246	0.214177	0.0014324	0.00199688	0.000249029
P10_d31	0.316097	0.000415383	0.205234	0.0611251	1.59329	0.321687	0.00269524	0.00275098	0.0221881	1.87768	0.503365	0.00951146	0.226175	0.00825249	0.0225698	0.113958	2.85135	0.346691	0.777228	0.709078	1.49351	9.51546	0.023173	0.00184088	4.96334	0.0109141	1.57977	2.24402	1.22701	0.0182526	8.39668	2.29035	2.22588	3.49302	2.4197	11.6686	8.44812	0.00739236	0.00350712	0.938612	2.63546	0.0016122	0.0588593	0.000263657	0.144858	0.556255	0.000977551	0.000537801	0.000504829
P10_d34	0.245995	0.000391319	0.0784288	0.00543571	1.22592	0.415894	0.00353099	0.00352874	0.0162726	2.54503	0.275117	0.00598455	0.205815	0.0038971	0.0054087	0.201646	3.06776	0.298615	0.655325	0.603157	0.69589	10.4422	0.0199128	0.00195266	3.37527	0.0111336	0.843749	1.80498	1.006	0.00550415	3.79694	1.44732	2.83185	2.97157	1.96682	5.98868	5.04259	0.00616745	0.00142407	1.26842	0.984802	0.00401666	0.20479	0.000312524	0.103958	0.325283	0.000929593	0.000179231	0.000542823
P10_d38	0.239548	0.000366454	0.168774	0.0201004	1.50143	0.259924	0.00237077	0.00268272	0.0251301	1.66989	0.400944	0.0065322	0.175578	0.00675772	0.0217329	0.127104	2.29134	0.240771	0.630486	0.641273	1.59623	7.75906	0.0222772	0.0017275	4.51277	0.0100588	1.50047	1.85294	0.885434	0.0183596	7.39507	1.77733	2.19874	3.26011	2.86981	10.9004	7.90268	0.00869362	0.00203736	1.23841	1.97353	0.002006	0.0438044	0.000237218	0.0794006	0.599668	0.00134825	0.000423512	0.000320855
P10_d41	0.225558	0.000415254	0.240504	0.0298537	1.47247	0.311812	0.0040306	0.00547808	0.0237631	2.50862	0.773929	0.00733363	0.194575	0.0096652	0.024342	0.219634	3.63621	0.354345	0.74438	0.868402	1.33266	10.8452	0.0265688	0.00244308	4.83376	0.0108624	1.48793	2.52614	1.27262	0.0187521	6.95668	2.5904	2.59894	5.60265	3.78874	12.5327	8.27055	0.00888139	0.00216398	2.0974	2.60459	0.00209917	0.0570662	0.000300746	0.109935	0.719536	0.000775262	0.00087327	0.000421452
P11_d30	0.360322	0.000941363	0.231335	0.0257218	1.93206	0.44479	0.00413439	0.0071691	0.0303518	2.84306	0.711935	0.0108108	0.28103	0.0243968	0.0200729	0.860728	3.01833	0.226627	1.40157	0.784502	1.94302	9.86653	0.0223011	0.00194399	3.79312	0.0113884	1.22243	2.30104	1.07277	0.0351118	9.39264	3.87342	2.05099	4.71901	1.7856	7.87674	8.76362	0.0429903	0.0039114	1.44501	2.60973	0.00109131	0.0495537	0.000320761	0.183666	0.338095	0.00471034	0.00082691	0.00176901
P11_d33	0.377063	0.00031361	0.164806	0.0526873	1.48909	0.315413	0.00407761	0.00481246	0.0256781	1.56695	0.539575	0.00546018	0.138019	0.00388941	0.0397087	0.106892	2.93565	0.156484	0.776427	0.712422	2.32431	9.73629	0.0249226	0.00219782	3.5344	0.0145636	1.19778	2.03278	1.69851	0.0212904	8.72072	1.69261	1.94037	2.47081	2.15344	11.7911	7.50534	0.00576312	0.00639262	0.88197	2.3964	0.00224688	0.0385057	0.000337847	0.175678	0.280552	0.00190776	0.00062103	0.000374355
P11_d37	0.315043	0.000600308	0.25164	0.0427141	0.970219	0.402242	0.00410007	0.00340191	0.0222307	1.5986	0.744362	0.00587958	0.143722	0.0100138	0.0320863	0.159393	2.46011	0.381364	0.878028	0.730218	2.34879	11.1986	0.0222849	0.00518529	6.46027	0.0186855	2.1017	2.21804	1.6447	0.0267675	9.02644	2.47989	1.88733	3.66792	1.9539	14.0024	10.4758	0.00362257	0.00602788	0.548569	3.80489	0.00167996	0.0366432	0.000243073	0.19716	0.136734	0.00380408	0.0018439	0.00203014
P11_d40	0.334995	0.000435019	0.166196	0.0607019	1.51176	0.29181	0.00265896	0.00309325	0.0302045	1.27	0.639982	0.00622186	0.169152	0.00442709	0.0264307	0.0959279	2.4832	0.119553	0.718304	0.614685	1.72772	7.67302	0.0229296	0.00181495	4.14261	0.010383	1.39471	1.91676	1.16103	0.0198387	8.05858	1.67727	1.65743	2.46647	2.88334	11.1827	8.27089	0.00683112	0.00534984	0.534046	2.78909	0.0014501	0.0412854	0.000237219	0.155389	0.202201	0.00122439	0.000556128	0.000362459
P11_d44	0.298078	0.000316577	0.14621	0.0456279	1.55852	0.261909	0.00453032	0.00637515	0.0286104	2.19526	0.596935	0.00753349	0.159758	0.00524893	0.0265668	0.141569	2.77873	0.144189	1.08873	0.824763	1.90982	9.3477	0.0250569	0.001859	3.60962	0.0102536	1.19448	2.56368	1.28365	0.0181295	6.23936	2.05929	2.11784	4.63937	2.34744	9.32242	8.13665	0.00613439	0.00429483	0.610024	2.15913	0.000535179	0.0576355	0.000518049	0.175499	0.232264	0.00158139	0.00049335	0.000352224
P12_d46	0.360826	0.000372847	0.148379	0.0522268	1.42744	0.271191	0.00506228	0.00606264	0.0303752	1.58913	0.532999	0.00571172	0.16853	0.00466523	0.0344284	0.11346	2.72946	0.123575	0.648084	0.707386	2.57972	9.03809	0.0267924	0.00246797	3.80366	0.0223163	1.22893	1.79278	1.38369	0.0206046	9.54215	1.81517	2.03016	3.0218	2.47559	13.7989	7.32299	0.0046914	0.00490875	1.12226	2.46864	0.00428474	0.0452484	0.000446805	0.168589	0.29397	0.00151825	0.000564398	0.000314134
P12_d49	0.18158	0.000374514	0.108978	0.0142378	1.13624	0.306169	0.00346151	0.00429489	0.0151062	1.70121	0.264053	0.00346161	0.0899067	0.0067797	0.0143159	0.176771	2.66798	0.329667	0.81656	0.460088	1.49782	8.24824	0.019188	0.00183719	3.50726	0.0106867	1.18293	1.59241	0.959808	0.00499335	5.05997	1.95797	1.73022	2.59388	1.62149	7.46078	6.23308	0.00565757	0.00226295	0.951135	1.29717	0.00150822	0.125467	0.0003432	0.149242	0.458714	0.00204503	0.000417357	0.000492127
P13_d25	0.204044	0.000333139	0.105599	0.00810367	1.33433	0.380087	0.00341141	0.0051349	0.0209983	2.00464	0.223459	0.00192424	0.169412	0.00445887	0.00929269	0.108154	2.69383	0.200375	0.433038	0.553715	1.84455	7.16465	0.0268297	0.00153616	2.50589	0.0088641	0.943923	1.59345	1.058	0.00588957	5.81514	1.59627	2.31392	2.4577	3.1203	7.25455	5.41668	0.00695174	0.00183168	1.04534	1.35787	0.00356911	0.0483821	0.000308717	0.0903746	0.292316	0.000618498	0.000299753	0.000263153
P14_d19	0.212568	0.00035079	0.144534	0.0277508	1.36176	0.261807	0.00420939	0.00455162	0.0198943	1.21563	0.393147	0.00138483	0.170118	0.00635169	0.029065	0.271146	2.11654	0.31904	0.595235	0.622107	2.06443	8.58924	0.022797	0.00213218	5.39336	0.0165934	1.6227	1.62115	1.49563	0.0159334	7.03118	1.73478	2.0144	2.91146	3.56828	14.2538	8.47556	0.00277886	0.0027348	0.65176	3.25649	0.00776922	0.0401239	0.000409605	0.204406	0.108274	0.000991625	0.000451616	0.000355042
P14_d22	0.199692	0.000319346	0.177975	0.0393702	1.55845	0.296038	0.0037209	0.00401757	0.0239734	1.59909	0.426648	0.00171652	0.213745	0.00835295	0.0221304	0.229232	2.45767	0.242597	1.03311	0.620716	1.88432	8.51324	0.0223038	0.00188516	5.81845	0.0126977	1.72054	2.48243	1.70136	0.0208225	7.95188	2.05077	2.11337	4.75018	3.36458	15.5896	9.1389	0.00458769	0.00365875	0.794728	3.83348	0.00298048	0.0435268	0.000259753	0.308185	0.0984673	0.00141167	0.000770974	0.000475563
P14_d26	0.292203	0.000357484	0.155719	0.0399681	1.58397	0.5818	0.00351649	0.00380879	0.0218495	1.81661	0.35742	0.00171418	0.128789	0.00676125	0.029874	0.0948965	3.28517	0.613819	0.847055	0.75008	1.87214	10.6091	0.0311322	0.00265031	5.78056	0.015999	1.67926	2.47271	2.27221	0.0142062	7.49467	2.13188	2.1799	3.32718	2.21263	13.0055	8.99712	0.00661803	0.00373038	0.661497	3.07483	0.00161471	0.11485	0.000223619	0.228359	0.198108	0.000918439	0.000432329	0.000365605
P14_d29	0.215933	0.000371949	0.224338	0.0374841	1.52766	0.400545	0.00425361	0.00670299	0.0157875	2.04445	0.468316	0.00225117	0.195399	0.00701009	0.0362694	0.289801	3.55265	0.240586	0.77061	0.812344	2.23215	9.01954	0.027316	0.00198316	4.87558	0.00840074	1.61739	2.4606	1.68593	0.0174265	8.90323	1.88911	3.24937	4.75613	3.87254	11.6106	9.68002	0.00521782	0.00327108	1.14845	3.63015	0.00250609	0.0487245	0.000321114	0.279926	0.200628	0.000969887	0.000600332	0.000355944
P14_d33	0.203565	0.000388084	0.163586	0.0134845	1.67534	0.375676	0.00412143	0.00507344	0.0233757	2.33845	0.24378	0.00169367	0.146079	0.00715609	0.0180386	0.332942	3.43794	0.291435	1.04113	0.891225	1.36863	11.8344	0.0327443	0.00174421	4.59629	0.00900707	1.51344	3.13526	1.91617	0.0127577	8.09649	1.74025	3.40694	5.65566	3.76012	11.5827	8.01307	0.00505456	0.00278953	0.773673	2.6242	0.00212036	0.0640156	0.000337976	0.173721	0.167474	0.000807232	0.000455076	0.000397528
P15_d20	0.169103	0.000301447	0.0983064	0.0242467	1.0678	0.309033	0.00441361	0.00466384	0.019854	1.67431	0.263783	0.00265916	0.0938001	0.00626012	0.012902	0.218086	2.58177	0.302747	0.895616	0.517751	1.22849	9.86564	0.0179312	0.0020619	3.47894	0.0119745	1.08499	1.43039	0.960022	0.00450493	4.97306	2.18652	1.75071	2.50952	1.37244	7.1116	5.59104	0.00508295	0.00172242	0.822055	1.18685	0.00133776	0.114249	0.000355237	0.147539	0.219174	0.00219952	0.000248784	0.00047651
P16_d26	0.433279	0.000372326	0.315653	0.0292052	1.39997	0.319889	0.00335603	0.00446105	0.0185127	1.51293	0.594199	0.0128592	0.233652	0.00617232	0.0588579	0.138327	2.75374	0.165184	0.608963	0.555902	3.22749	8.02298	0.0262841	0.00271001	4.79482	0.0230193	1.42758	2.3659	0.969303	0.0235074	6.7534	2.04286	1.98557	3.74996	2.53865	11.3805	7.87894	0.00447201	0.00324276	0.65164	2.32779	0.00218068	0.0297269	0.000364772	0.108739	0.196731	0.000897596	0.000983993	0.000374454
P16_d29	0.368911	0.000333921	0.258101	0.024216	1.44801	0.418967	0.00283161	0.0054213	0.026651	1.58237	0.576812	0.0144611	0.224225	0.00648253	0.0485179	0.187496	2.5823	0.185352	0.619862	0.57971	3.21937	7.64027	0.0289595	0.00353401	4.95019	0.0163641	1.47558	2.31709	1.11663	0.0274622	7.76573	2.12714	2.20885	3.78637	3.31846	12.5492	8.21909	0.00712807	0.00300625	1.66249	2.46615	0.00270392	0.0301195	0.000245481	0.0649454	0.546846	0.000997727	0.000886078	0.00041051
P16_d33	0.433532	0.000322565	0.187982	0.0247215	1.59671	0.432516	0.00427533	0.00521137	0.0152363	1.49422	0.310587	0.0121187	0.194152	0.00507439	0.0155863	0.116831	1.92362	0.198219	0.557796	0.595243	1.80754	7.45628	0.0250948	0.00185072	3.18727	0.0102214	1.13317	1.81071	0.994799	0.011886	6.75203	1.18145	2.0648	2.28651	2.69186	8.40173	6.48581	0.00552955	0.00239114	0.775198	1.93392	0.00102616	0.0426816	0.000483832	0.132274	0.305582	0.000968743	0.000326228	0.000310142
P16_d40	0.302879	0.000398372	0.0847086	0.0100621	1.83673	0.351762	0.00329462	0.00413823	0.0160919	2.54045	0.212105	0.00594319	0.185269	0.00489653	0.0108658	0.196791	2.84218	0.212773	0.507494	0.646999	1.4201	8.85502	0.0254332	0.00217186	3.00292	0.0092564	0.872805	1.81732	1.31386	0.00968307	4.51976	1.45588	2.3628	2.85497	2.55844	7.45453	4.71861	0.00834642	0.00229371	0.546867	1.27278	0.00514918	0.0797234	0.000301209	0.128319	0.2302	0.000674943	0.000341534	0.000415906
P17_d19	0.264536	0.000874546	0.114066	0.0106862	1.07591	0.273646	0.00290834	0.0048926	0.0284812	1.00552	0.408791	0.0035201	0.113498	0.00443151	0.0103454	0.100891	1.98355	0.269341	0.769504	0.513371	3.81275	7.34329	0.0226905	0.00274023	3.75371	0.00810995	1.06593	2.13464	0.971509	0.0145667	4.77511	1.86857	1.46981	4.61185	1.58475	8.22536	7.11013	0.00755943	0.0028261	0.413573	1.57315	0.000343127	0.0811571	0.000393148	0.151071	0.106113	0.00273854	0.00026045	0.00463981
P17_d22	0.200695	0.000343814	0.144213	0.0275214	1.5131	0.347337	0.00340104	0.00652273	0.0163123	1.83234	0.268627	0.00187983	0.158434	0.00712293	0.0221144	0.318701	3.43714	0.266162	0.684888	0.779295	1.72779	8.74175	0.0271881	0.00210213	4.16683	0.00822301	1.40841	2.24773	1.57195	0.0139396	8.63929	1.88014	2.55091	4.48092	3.47175	10.8878	8.13884	0.00500066	0.00252461	0.741381	2.65492	0.00285888	0.0460293	0.000258716	0.248803	0.152537	0.00112499	0.000416045	0.000384423
P18_d23	0.159875	0.000363263	0.166177	0.0184323	1.74553	0.324141	0.005969	0.00725741	0.042875	2.75707	0.244869	0.00146898	0.21898	0.00902882	0.0167871	0.155305	3.74421	0.419626	1.09717	1.04811	1.14831	11.2327	0.0355552	0.00294877	2.98085	0.0172264	1.2061	3.00494	1.61253	0.00624838	5.8269	2.9813	3.33878	4.5697	3.11974	8.99424	6.56936	0.000740517	0.00208184	0.927295	2.3723	0.00232687	0.0980044	0.000579879	0.227985	0.326922	0.0011018	0.000344028	0.000469178
P19_d45	0.256347	0.00040687	0.168281	0.0170332	1.56145	0.422703	0.00291548	0.0038736	0.0226004	2.57393	0.4506	0.00501608	0.183192	0.0062693	0.0162729	0.150032	2.61292	0.29849	1.04445	0.802526	1.37214	7.88186	0.0223164	0.00205042	3.62733	0.00619003	1.17448	1.98001	1.23507	0.0169575	6.64372	1.48078	2.7796	3.7896	1.98959	9.86441	6.92666	0.00616608	0.00329902	1.24281	2.10102	0.000608726	0.0630986	0.000257397	0.265514	0.608431	0.00169513	0.000554017	0.000304464
P19_d48	0.577807	0.000352012	0.215622	0.191276	1.97143	0.537002	0.00215306	0.00845121	0.0198201	2.06509	0.658321	0.0182071	0.316218	0.0104101	0.0316405	0.291198	3.67783	0.47011	1.58245	0.954035	4.62176	6.19343	0.0232399	0.00298289	4.35953	0.0107073	1.40605	3.0798	1.80236	0.0216109	6.81471	2.4046	2.03088	4.85052	2.36123	14.4924	8.17254	0.0185024	0.0114429	0.50924	4.63015	0.00458192	0.0728228	0.000221399	0.182938	0.135861	0.00134501	0.00102078	0.000449554
P20_d28	0.274386	0.000334838	0.228936	0.0459678	1.39526	0.358743	0.00369404	0.00533619	0.0195841	2.45925	0.910254	0.00708328	0.198069	0.012691	0.0174352	0.217085	2.44508	0.231746	0.867618	0.597683	2.16381	7.45739	0.0253673	0.00213299	2.8163	0.0219586	0.938071	2.11838	0.892701	0.0154674	11.2321	1.53124	3.00528	2.86929	2.21629	10.69	5.99283	0.00522377	0.00296475	1.07935	2.15962	0.00163223	0.0514758	0.000372682	0.0772393	0.214742	0.000772952	0.000727489	0.000456313
P20_d31	0.605639	0.000349985	0.306649	0.0880233	2.01294	0.574031	0.00353698	0.00299958	0.0183097	2.8063	0.738453	0.0254548	0.232927	0.00975524	0.0248894	0.238467	3.29843	0.413814	0.875208	1.0275	1.3696	11.6589	0.0379368	0.00321005	4.98828	0.0135738	1.56095	2.53913	1.95844	0.0229562	8.30256	3.32973	2.19157	4.11338	1.59768	9.53778	8.58975	0.0178884	0.00578081	0.521859	1.98362	0.00401153	0.0688107	0.000362912	0.228263	0.263695	0.00219063	0.00101161	0.000629359
P20_d35	0.350995	0.000354084	0.145826	0.119333	1.37686	0.399809	0.00525854	0.0123478	0.0163045	1.79388	0.543836	0.0119885	0.168387	0.00760077	0.0332899	0.185975	2.86592	0.381038	0.86239	0.664148	4.07693	7.04482	0.023559	0.00293207	4.97562	0.0208045	1.50969	1.83203	1.62853	0.018082	8.23631	2.48092	1.58633	2.44952	2.17267	13.7998	8.47733	0.0126207	0.00564371	0.400274	3.70036	0.00429326	0.0514784	0.000564087	0.204707	0.113941	0.00178287	0.000735958	0.000326097
P20_d38	0.267576	0.000362733	0.158424	0.00976401	1.28017	0.3924	0.00240652	0.00277521	0.0168098	2.15941	0.402516	0.00474293	0.131962	0.00607316	0.01959	0.115005	2.32892	0.276298	0.72883	0.646466	1.62277	8.10454	0.0198393	0.00215786	4.07311	0.00898259	1.34757	1.54402	1.34453	0.0163389	8.92374	1.76087	2.24425	3.00461	1.9093	11.4046	7.40509	0.0093423	0.00289103	0.708808	2.40141	0.000660112	0.0517335	0.000197026	0.208286	0.438897	0.00123896	0.000436407	0.000322256
P20_d42	17.7668	0.000324332	0.193772	0.0130353	1.35853	0.398133	0.00369924	0.0045107	0.0219052	2.50676	1.71927	0.00260184	0.13471	0.00755367	0.0200882	0.153042	3.0594	0.359972	1.34238	0.722428	1.55155	9.90625	0.0212011	0.00168981	4.14474	0.00699455	1.23788	2.23783	1.22958	0.0124028	5.96124	2.06475	2.77542	4.24549	1.91653	8.8365	6.84663	0.00579486	0.00215286	95.6793	2.29303	0.000484082	0.0697429	0.000359125	0.189855	0.523441	0.00121121	0.000529182	0.000371176
P21_d30	0.271749	0.000345629	0.298366	0.0381074	1.3502	0.279615	0.00278532	0.00300799	0.0270884	2.40571	0.75949	0.0158468	0.23889	0.00869988	0.023491	0.404728	2.86974	0.214667	0.814162	0.822202	1.57806	9.4208	0.0245543	0.00196873	4.31219	0.0161989	1.46186	2.18661	0.959894	0.0187687	8.05761	2.11158	2.34778	4.1238	2.80086	11.112	7.80951	0.022117	0.00303219	0.680067	2.75381	0.00340011	0.0530546	0.000241201	0.116372	0.40262	0.00162076	0.000977335	0.000489114
P21_d33	0.196095	0.00034533	0.108347	0.0268959	1.36646	0.304576	0.0025936	0.00262494	0.0287234	1.4099	0.454161	0.00454263	0.175215	0.00473805	0.0128854	0.0956628	1.78176	0.146247	0.412599	0.462153	1.32772	7.06564	0.0172645	0.00158096	3.27774	0.00976639	1.23102	1.1426	0.698062	0.0185561	10.3313	1.24464	1.36354	1.91383	2.86496	8.78054	6.56546	0.0126523	0.00227813	0.896007	1.79475	0.00194448	0.0302961	0.000261098	0.14181	0.445534	0.00191309	0.000387094	0.000348978
P21_d37	0.188138	0.000383979	0.138898	0.0327626	1.13455	0.2742	0.0032158	0.0033828	0.0248365	1.78575	0.520211	0.00528914	0.163172	0.00633043	0.0179886	0.108723	2.1983	0.187883	0.595709	0.526558	1.37908	8.4903	0.016401	0.00178918	3.45486	0.00720502	1.12693	1.62421	1.01936	0.0220377	8.78339	2.17026	1.63754	2.80944	1.91186	9.86594	7.16752	0.0120965	0.00180408	1.4179	2.16234	0.00155215	0.0335202	0.000265475	0.177708	0.533237	0.00210297	0.00041237	0.000286567
P21_d40	0.182542	0.000372923	0.0881293	0.00987061	1.2699	0.360308	0.00367028	0.00305592	0.0260803	2.35428	0.227076	0.000796371	0.113529	0.00541801	0.0142677	0.103584	2.50088	1.10292	1.17793	0.724595	1.06423	11.0033	0.0280062	0.00205797	5.75679	0.00803172	1.68582	2.78929	1.97787	0.00627973	5.23145	1.73136	4.48569	8.75431	2.79919	12.2951	8.57249	0.00254466	0.0014514	0.800393	2.0542	0.00107654	0.0880886	0.000343102	0.137029	0.241788	0.000927119	0.000291175	0.000469479
P21_d44	0.171521	0.000414032	0.136722	0.00711868	1.46335	0.365019	0.00422392	0.00347254	0.0268033	2.83871	0.282286	0.00408076	0.183162	0.00668078	0.00558974	0.184374	2.6124	0.299918	0.845594	0.703697	0.846918	10.4836	0.0230016	0.00181817	3.40288	0.00786359	1.01225	1.74199	1.21084	0.00854906	6.5982	1.6738	1.88046	3.00425	2.17928	6.9298	4.97055	0.0153075	0.00161858	1.29895	1.47362	0.00658824	0.0621146	0.000340299	0.1548	0.657051	0.000956762	0.000377315	0.000353717
P22_d20	0.251303	0.000377528	0.0978847	0.00759428	1.423	0.337628	0.00454055	0.00712567	0.0117573	2.54524	0.219138	0.00617041	0.149852	0.00479466	0.00980806	0.190021	3.39231	0.192514	0.424246	0.595833	1.58361	8.64	0.0259757	0.00327183	3.14408	0.00853768	0.871632	1.75144	1.14279	0.00954027	4.55284	1.62025	2.52346	2.62493	2.99223	8.42425	5.21319	0.00887323	0.00182589	0.579628	1.46472	0.00263068	0.0700602	0.000389435	0.174354	0.351979	0.000743075	0.000298911	0.000402647
P22_d23	0.193946	0.000306007	0.11318	0.0174854	1.02186	0.236592	0.00407343	0.00767059	0.017415	1.3248	0.32448	0.00234006	0.108742	0.00587648	0.017009	0.122329	2.39998	0.358142	1.13655	0.70314	2.903	7.28958	0.0250557	0.00198282	3.16035	0.00941392	1.02285	2.22965	1.15244	0.013857	5.78677	2.50329	1.80237	5.038	1.54774	7.8446	6.69716	0.00526925	0.00212181	0.568492	1.58841	5.81612e-05	0.0795436	0.000349062	0.138391	0.148685	0.00140608	0.0004578	0.000313772
P22_d27	0.175274	0.000342447	0.13093	0.0134376	0.961649	0.287543	0.00516361	0.00783745	0.013954	1.65028	0.411142	0.00129098	0.0817328	0.00675784	0.0177648	0.141128	2.74496	0.409429	1.22994	0.943494	3.73124	9.31728	0.0386352	0.00217128	4.68538	0.00923277	1.41029	3.0342	1.77181	0.0235	7.31177	3.04985	2.36692	6.03531	1.69143	11.9963	7.90206	0.00676606	0.0018202	0.563974	2.13754	0.000108299	0.0800617	0.00051267	0.191067	0.124753	0.0012658	0.000562081	0.000323385
P22_d30	0.2875	0.000342782	0.279861	0.0863747	1.35648	0.480063	0.00541119	0.00660702	0.0256592	2.78443	0.471336	0.00209175	0.20391	0.00983441	0.0381392	0.143722	4.26032	1.16855	2.89475	1.48529	1.69038	14.7515	0.0376378	0.00389416	6.41506	0.00979794	1.85759	5.22676	3.49003	0.0249329	7.22972	3.75634	3.62316	8.15585	1.70459	12.8282	10.2746	0.00388874	0.00627759	0.656799	4.22905	0.0014494	0.125943	0.000506186	0.263202	0.129122	0.00183975	0.000712697	0.000504925
P23_d17	0.238275	0.000329764	0.195994	0.0156221	1.50676	0.338736	0.00292794	0.00285922	0.028279	1.19391	0.494471	0.00372477	0.14556	0.00578967	0.0412144	0.109301	2.60248	0.164294	0.626857	0.556755	2.28145	8.6381	0.0298554	0.0014329	4.9648	0.01279	1.5572	1.69877	0.976006	0.0127428	6.18529	1.71788	1.7634	2.21517	2.30056	9.69627	8.42316	0.00402759	0.00219858	0.848544	2.07096	0.000279359	0.0353716	0.000224684	0.113131	0.302235	0.000681569	0.00052423	0.00030741
P23_d20	0.362063	0.000319921	0.334578	0.0586568	1.66056	0.272548	0.00271934	0.00229795	0.0330624	1.76832	0.755443	0.00970445	0.225294	0.00638588	0.028248	0.161793	2.31261	0.178122	0.641755	0.489724	1.62414	8.65643	0.0236707	0.00156185	4.79931	0.0181455	1.51647	1.7606	0.996512	0.0144915	8.39927	1.96416	1.5206	2.37643	3.09525	9.57645	8.51594	0.0093415	0.00469452	0.805322	2.16051	0.00150817	0.028319	0.000271562	0.0889523	0.449539	0.00136202	0.000989587	0.000400216
P23_d24	0.266129	0.000395296	0.130916	0.00768344	1.71315	0.45007	0.00415235	0.00328898	0.029688	2.25833	0.237973	0.00432199	0.147954	0.0088969	0.0150099	0.21331	2.5847	0.51136	0.871076	0.731892	1.24358	10.8088	0.0334926	0.00191865	3.15053	0.0186995	1.22457	2.17327	1.36527	0.00776328	5.49604	1.51203	2.6828	3.00285	2.44265	8.28795	6.37427	0.00662789	0.00245478	0.86078	1.58217	0.0042006	0.098243	0.000385087	0.112488	0.426169	0.000985632	0.000438393	0.000351001
P23_d27	0.229557	0.000412482	0.118942	0.00458782	1.48541	0.368823	0.00302321	0.00269855	0.0284379	2.17976	0.22817	0.00409127	0.164056	0.00691591	0.0118531	0.246701	2.68183	0.340215	0.62063	0.643792	1.54837	10.0826	0.0287239	0.00169808	2.78825	0.0129143	1.03608	2.05113	1.06068	0.00591584	4.4706	1.57205	2.39848	2.69487	2.31444	6.88307	5.60572	0.00458681	0.00197191	1.06669	1.82972	0.00181324	0.0790174	0.000313267	0.0929936	0.402635	0.000918525	0.000369557	0.000312996
P24_d08	0.170669	0.00031072	0.151072	0.0229147	1.38896	0.265837	0.00305612	0.0029578	0.0227916	2.28083	0.552802	0.00519564	0.193418	0.00729134	0.0157884	0.136352	2.60621	0.264901	0.97685	0.694445	1.54317	9.66969	0.0205667	0.00163372	4.41015	0.00871444	1.33742	2.42839	1.61566	0.0197233	9.47722	2.62356	2.2179	4.52836	2.47769	11.42	7.51642	0.0146991	0.00156596	1.01561	2.45565	0.00187284	0.0379003	0.00026747	0.148908	0.479543	0.00171636	0.000626528	0.000303605
P25_d46	0.278904	0.000331403	0.057749	0.00787414	1.28705	0.301928	0.00345471	0.00290842	0.015611	2.61939	0.259593	0.00632533	0.164245	0.00480262	0.00715558	0.311364	2.21474	0.462406	0.661359	0.680324	0.638871	9.65861	0.0226576	0.00199728	3.1523	0.00936867	0.946916	1.85636	1.05432	0.00532988	4.02168	1.36878	2.903	2.95315	1.74845	6.40866	5.60074	0.00747718	0.00154959	0.89685	0.899984	0.00296304	0.0919816	0.000298615	0.142419	0.251343	0.00100677	0.000278121	0.000382555
P25_d49	0.246439	0.000341545	0.20733	0.0369044	1.46185	0.310779	0.00326252	0.00354764	0.0254444	1.91231	0.534628	0.00638175	0.21984	0.00899042	0.0239736	0.13272	3.12451	0.311045	0.806873	0.664471	1.88076	8.92915	0.0220934	0.00211911	5.15877	0.00869828	1.6279	2.32939	1.3501	0.0230637	7.27425	2.52583	2.69483	4.01116	3.17643	12.4189	8.24732	0.00913895	0.00263263	1.29846	2.46035	0.002975	0.0561181	0.000259436	0.164603	0.711082	0.000865522	0.000641622	0.000422914
P25_d53	0.27817	0.00037416	0.095692	0.00806205	1.3857	0.298715	0.00335905	0.00346777	0.0183532	2.2414	0.268754	0.00738959	0.236855	0.00355593	0.0074732	0.295804	2.76616	0.353584	0.669171	0.551798	0.7059	11.2064	0.0168745	0.00144924	3.3751	0.0113293	0.776075	1.75266	0.892536	0.0047448	3.23991	1.45548	2.60015	3.0993	1.89889	4.39859	5.64357	0.00652812	0.00150609	0.856011	0.904769	0.0050877	0.169035	0.000317694	0.128016	0.268918	0.00101742	0.000262661	0.000333054
P26_d28	0.224238	0.000347816	0.231323	0.219382	1.07651	0.453981	0.00388678	0.0107586	0.0158537	2.45151	0.695636	0.00356407	0.13574	0.0105165	0.0353187	0.235023	3.65864	0.524946	0.720939	0.969682	5.72834	6.80793	0.0301537	0.00232105	5.55041	0.0206011	1.46976	2.19221	1.88677	0.0376832	8.50734	3.21732	2.21666	3.87625	1.70344	10.9536	7.96925	0.00532585	0.00435897	0.533456	2.22675	0.0051939	0.0758213	0.000390386	0.296072	0.195536	0.00117919	0.000888144	0.000439339
P26_d31	0.345085	0.0003216	0.118705	0.0740595	1.40274	0.225134	0.00217366	0.00310774	0.0352769	1.44821	0.486674	0.00539005	0.186913	0.00421806	0.0443843	0.186993	3.03936	0.421139	0.31253	0.537924	2.86463	8.84209	0.021158	0.00334785	3.25295	0.0215346	1.22783	1.14471	0.946974	0.0142449	9.48766	2.09729	1.5396	2.15177	1.74591	10.6361	7.09876	0.0053232	0.0045851	0.583155	2.15414	0.00118827	0.0787513	0.000262777	0.152474	0.294894	0.00189483	0.000401782	0.000365518
P27_d40	0.234187	0.000376261	0.140962	0.0266219	1.55914	0.298048	0.002811	0.00319054	0.0273298	1.73751	0.5096	0.00386511	0.201956	0.00505375	0.0393003	0.130887	2.78697	0.566145	0.849235	0.609967	2.53244	10.473	0.0196734	0.0020412	5.14909	0.0120645	1.55692	1.78269	1.14526	0.0218253	8.38354	2.06226	2.53373	3.65411	2.25319	12.1536	9.1241	0.00528857	0.00220099	0.61749	2.40406	0.000967708	0.0936534	0.000350992	0.189812	0.363841	0.00167421	0.000382384	0.000390672
P27_d43	0.190931	0.000357297	0.249919	0.104346	1.13041	0.342112	0.00444368	0.0128485	0.0150142	1.87562	0.601414	0.00397066	0.180821	0.0115677	0.0265768	0.192674	3.49606	0.382851	0.718198	0.780698	4.2212	5.67456	0.0304326	0.00181195	4.77473	0.0217694	1.45	2.34911	1.67911	0.0287821	9.19494	2.71315	1.85752	3.16484	1.91441	11.3097	7.89277	0.00623918	0.00346697	0.509614	2.43312	0.00292763	0.05825	0.000388567	0.234623	0.229934	0.000898686	0.000643121	0.000303426
P27_d47	51.4533	0.000368107	0.272884	0.13541	1.86351	0.33366	0.00392343	0.0104702	0.019482	1.8182	111.8	0.0104582	0.304463	0.0120515	0.0258623	0.252057	3.08633	0.325674	0.701414	0.883026	3.72082	8.06163	0.0339309	0.0022524	4.30486	0.0241247	1.46091	2.3686	1.59632	0.0343717	13.2477	2.69163	1.755	3.47006	2.22399	12.5602	8.34085	0.0143962	0.00460355	109.022	2.5141	0.00351255	0.0554462	0.000417667	0.134576	0.202049	0.00137308	0.0009361	0.000370452
P27_d50	0.244166	0.000305906	0.234577	0.0747573	1.58775	0.536149	0.00364187	0.00565346	0.0152896	1.8458	0.808047	0.0103291	0.182369	0.00828805	0.0154761	0.216079	2.85344	0.319559	0.483557	0.777417	2.78634	7.07664	0.031481	0.00209926	3.77048	0.0256401	1.21062	1.62016	1.68746	0.0269853	10.5246	2.86941	2.05003	2.93834	2.2206	11.8367	7.48573	0.0115531	0.00338959	0.469351	1.91344	0.00125497	0.0597321	0.000343842	0.251787	0.208956	0.00083399	0.00096966	0.000325347
P27_d54	0.284438	0.000393948	0.162669	0.0212029	1.51089	0.391109	0.00205576	0.000533329	0.0271758	2.47418	0.363006	0.00670374	0.210439	0.00781074	0.0217668	0.124661	2.28594	0.352814	1.23665	0.638521	1.34805	8.06379	0.0197282	0.00196084	3.5632	0.0090115	0.734393	2.13391	1.32317	0.01385	6.03022	1.64276	2.04508	3.99315	1.77158	11.371	6.56745	0.00596757	0.0028281	0.911452	2.34768	0.000823488	0.0600816	0.000182361	0.236845	0.379819	0.002158	0.000454698	0.000239507
P28_d07	0.244096	0.000385158	0.0823704	0.0452829	1.10322	0.226574	0.00412537	0.00296074	0.0178245	1.62808	0.222539	0.00315502	0.147235	0.00854806	0.00676299	0.187307	1.83118	0.314158	0.382862	0.411562	1.21786	8.67182	0.0154366	0.00199667	1.68608	0.0221483	0.53947	1.16229	0.695928	0.00546936	5.02294	1.48009	1.56756	1.83613	0.868204	5.07148	4.02578	0.00277614	0.00230295	0.640199	1.45591	0.00206302	0.0948409	0.000336979	0.0806859	0.228344	0.00124228	0.000271296	0.000369063
P28_d10	0.253351	0.00041327	0.185182	0.0468296	1.42772	0.37223	0.00641714	0.0056762	0.0206653	2.77511	0.305005	0.00402604	0.234192	0.0079943	0.00924552	0.250508	3.19383	0.633398	0.950631	0.847961	1.41481	12.9426	0.027016	0.00276343	4.40105	0.0224602	1.21763	2.49966	1.56696	0.00823483	6.12626	2.98809	3.10294	5.86697	2.01718	8.77959	7.23195	0.00256165	0.00264968	0.928998	3.47388	0.00344978	0.121394	0.000590426	0.112286	0.218528	0.00104799	0.00036365	0.000622445
P29_d35	0.357562	0.000392313	0.210747	0.111041	1.29332	0.545171	0.00716591	0.00451366	0.0290537	2.3038	0.542002	0.00575967	0.24554	0.0169343	0.0199315	0.215057	1.84343	0.528656	0.477272	1.0016	2.72822	9.25723	0.0266213	0.00391794	5.34812	0.0389282	1.54827	1.55779	1.98262	0.029727	7.22923	2.67579	2.46163	3.47173	1.94179	15.5462	7.36925	7.11906e-05	0.00740362	0.971176	2.53854	0.00304031	0.0569732	0.000755202	0.208669	0.0746993	0.00104065	0.00088064	0.000502368
P29_d38	0.355524	0.000290252	0.2397	0.176097	0.88058	0.678691	0.00842209	0.0107782	0.0202567	2.36488	0.633649	0.00428724	0.176749	0.0177552	0.040686	0.321347	2.93857	0.617973	0.41999	1.06192	3.85026	10.6529	0.0276203	0.00457266	5.06837	0.0326291	1.54134	1.53249	1.69576	0.0313373	7.64488	2.98059	2.46534	3.5159	1.70878	13.4455	7.013	0.00509318	0.00753229	0.996575	2.58921	0.00550642	0.0709218	0.000863736	0.165393	0.0684374	0.00134269	0.00101023	0.000567338
[truncated: 154 more columns]

## Sheet: Table S4
Table S4. Metabolomics data wave 2
Patient _ Day since symptom onset	1-methylhistidine	3-methoxytyramine	3-methoxytyramineyr	citrulline	cystathionine	cysteine	3-aminoisobutyric acid	ethanolamine	gamma-aminobutyric acid	gamma-glutamylglutamine	gamma-glutamylalanine	glutathione	glycine	glycyl-glycine	homocitrulline	hydroxylysine	2-aminoadipic acid	4-hydroxyproline	alanine	alpha-aminobutyric acid	arginine	aspartic acid	glutamic acid	glutamine	histidine	homoserine	isoleucine	kynurenine	lysine	methionine	methionine.sulfoxide	phenylalanine	proline	serine	threonine	tryptophan	tyrosine	valine	methionine.sulfone	Trimethyl-lysine	o-Ac-serine	O-PO3-ethanolamine	ornithine	putrescine	saccharopine	serineotonine	S-methyl-cysteine	taurine	3-methyl-histidine
P30_d11	0.277743	0.000412721	0.00178049	0.1021	0.0253159	1.93683	0.0258022	0.292803	0.00426921	0.00096015	0.0018564	0.0285238	1.33385	0.302793	0.00489251	0.00287408	0.0121957	0.0921975	2.89398	0.257868	0.528576	0.0764145	1.50026	7.21565	0.0182845	0.00293256	2.61233	0.00894605	1.86824	1.25369	0.00392791	6.10483	0.88165	1.72073	2.24459	2.27401	7.52541	5.58885	0.00350594	0.00137633	0.00071383	0.777518	1.33763	0.00250468	8.77872e-05	0.000145595	0.113291	0.202322	0.0353652
P30_d14	0.230979	0.000376002	0.00161941	0.0795885	0.0489823	1.06487	0.0271219	0.278566	0.00145435	0.00119877	0.00250451	0.0137907	1.18028	0.234917	0.00263296	0.00255864	0.0150074	0.09299	2.49803	0.249949	0.870829	0.0587305	0.903676	5.94982	0.0129025	0.00160799	4.35299	0.00810762	2.21141	1.52791	0.00990711	4.92277	1.374	1.60446	2.42738	1.79513	8.52999	5.57411	0.00243394	0.00118425	0.000578717	0.746863	1.07442	0.00129196	0.000103282	2.76661e-05	0.169384	0.101083	0.0635882
P31_d13	0.299978	0.000351534	0.00114608	0.0593168	0.0272134	1.38649	0.00704845	0.209951	0.00130844	0.00179696	0.00270558	0.0215301	1.54192	0.207095	0.00104591	0.00364507	0.0239748	0.052193	2.92378	0.474486	0.651558	0.0998795	1.82548	8.81592	0.0159778	0.00222567	2.49342	0.00861176	1.78019	1.16176	0.0048966	6.19085	1.78053	1.90014	2.84567	1.21877	7.33038	5.37914	0.00206093	0.00195662	0.00040112	0.992968	1.44097	0.000959146	0.000118403	0.000126202	0.26079	0.194838	0.0274921
P32_d12	0.979852	0.000432042	0.00185473	0.235535	0.160074	2.04145	0.0380218	0.448096	0.00326535	0.00267654	0.00553592	0.0121958	2.4247	0.479349	0.0180083	0.00721838	0.0164168	0.178152	4.1544	0.550612	1.28288	0.0968234	3.13389	10.3083	0.0306786	0.00314578	3.89689	0.0162893	3.07944	2.70456	0.00832398	10.7787	2.17024	2.18512	4.24707	2.89597	15.2246	6.94792	0.0115325	0.00492179	0.00176564	0.847731	2.62085	0.00449368	0.000278148	3.37832e-05	0.366847	0.119062	0.464498
P32_d16	0.944692	0.000367203	0.00154593	0.283878	0.173478	2.38333	0.0378695	0.611825	0.00396491	0.00364583	0.00782457	0.0126921	3.15026	0.48276	0.019885	0.00899831	0.0144289	0.237601	4.26949	0.331678	1.68401	0.102421	2.63881	9.74653	0.0333218	0.00335521	3.65673	0.0217049	3.93263	3.23961	0.0110635	9.25925	2.1962	2.70032	5.22961	3.28362	16.749	6.56399	0.0113392	0.00462286	0.00236857	0.958792	2.49696	0.00560593	0.000399817	6.11552e-06	0.128673	0.114486	0.630012
P33_d04	0.22785	0.000423562	0.000964082	0.068246	0.0109161	1.20897	0.0293456	0.299464	0.00232462	0.00257972	0.00342019	0.0248641	1.76242	0.204849	0.000931985	0.00364784	0.015099	0.0870308	3.11609	0.532298	1.07186	0.100954	1.01393	10.0425	0.0226087	0.0023608	5.80969	0.0094018	2.84769	2.44363	0.00615215	8.29464	1.89857	2.68757	3.93831	3.34066	14.2344	8.62558	0.00155632	0.00136705	0.00067553	0.783083	1.55384	0.00077941	0.000234887	4.44007e-05	0.20042	0.126224	0.109883
P34_d18	0.192919	0.000466725	0.00115471	0.111798	0.0479391	1.67095	0.0340308	0.212423	0.00323452	0.00224459	0.0031582	0.0195584	1.94183	0.196655	0.0011636	0.00344938	0.0149414	0.106925	3.20662	0.357086	1.21053	0.0672946	1.92871	9.71147	0.0263003	0.00209504	3.32363	0.00928691	2.41545	1.64766	0.00488424	5.28784	1.72878	2.02584	3.95553	3.96323	11.3376	6.49503	0.00178982	0.00120669	0.00128188	0.690701	1.76261	0.00195365	0.000210093	6.18344e-05	0.150977	0.195356	0.0218176
P35_d17	0.324661	0.000383458	0.0010644	0.0861492	0.0532734	1.15983	0.0141159	0.258346	0.00126692	0.00325174	0.00384312	0.028608	1.92132	0.450692	0.0018803	0.00515588	0.0178573	0.103748	3.14094	0.414112	0.739149	0.113237	1.84856	11.9964	0.0173214	0.00231361	3.54023	0.0125575	2.08513	1.7025	0.00982077	6.13355	1.81873	2.03458	4.47615	1.51026	10.2865	7.1208	0.00280533	0.0027752	0.000681169	0.626707	2.23653	0.000180273	0.000340353	4.29305e-05	0.140071	0.109205	0.0469462
P35_d20	0.30825	0.000332346	0.00101901	0.112031	0.0327884	1.26728	0.0128691	0.234646	0.00135931	0.00240639	0.00274303	0.0196225	1.9202	0.406805	0.00234743	0.00678882	0.00989227	0.100239	2.57136	0.308338	0.793347	0.0746142	1.23162	9.77725	0.017492	0.00230353	3.0676	0.0106325	2.20063	1.55237	0.00711504	5.4792	1.62527	1.5987	2.88227	1.52401	9.0569	6.39846	0.00360479	0.00177984	0.000897957	0.723386	1.29825	3.58983e-05	0.000261832	8.70547e-05	0.12596	0.153622	0.0418522
P36_d15	0.19565	0.00047915	0.0024049	0.0892894	0.0193176	1.07099	0.0304408	0.358873	0.00239859	0.00366434	0.00324912	0.0361524	2.35423	0.304242	0.00160685	0.00264789	0.00981856	0.0824101	2.64624	0.500655	0.687727	0.0922922	0.923329	11.9383	0.0316325	0.00302271	3.88781	0.008853	2.54744	1.77459	0.0049826	7.2396	1.52157	2.99234	4.64579	2.88765	11.2738	8.13545	0.00270919	0.00101053	0.00130936	0.579953	1.89739	0.00186437	0.000250995	4.68e-05	0.264241	0.136526	0.188594
P36_d18	0.236327	0.000437485	0.00255146	0.11788	0.0225154	1.11563	0.0309522	0.272867	0.00216243	0.00345658	0.00343574	0.0269361	2.5569	0.317308	0.001181	0.00314994	0.00628951	0.0792227	2.59862	0.357143	0.495544	0.0997428	1.29123	10.7743	0.0205476	0.00239852	3.26635	0.00816829	2.25868	1.55876	0.00572301	5.19344	1.53464	2.95948	4.38084	2.54776	9.45849	6.24233	0.00204391	0.000937644	0.00124521	0.561411	1.78627	0.000844431	0.000336153	5.86438e-05	0.279788	0.148897	0.0589483
P37_d13	0.318386	0.000429756	0.00164728	0.0795678	0.0604274	2.06485	0.0597499	0.277737	0.0018155	0.00182061	0.00207541	0.0248515	1.77988	0.28728	0.00689711	0.00218478	0.00593631	0.21369	2.64553	0.195536	0.549671	0.0449257	0.548852	8.67278	0.0147974	0.00173498	2.45417	0.0124935	1.38321	1.02621	0.00291691	4.92109	0.897692	1.54147	2.0058	1.7877	5.83099	5.15867	0.00599972	0.00123464	0.000628541	0.724749	0.924627	0.00197314	0.000119957	9.81631e-05	0.085291	0.13508	0.0929178
P37_d16	0.208551	0.000354661	0.00105272	0.0660776	0.00648771	1.37686	0.0186613	0.256434	0.00196045	0.00332334	0.00355221	0.020239	1.69045	0.276711	0.000541868	0.00510831	0.0111994	0.111314	3.33663	0.448428	1.53518	0.0847072	1.22163	11.8769	0.024899	0.00169102	3.63106	0.00521035	2.94146	1.57127	0.00409297	5.35427	1.67745	2.11826	6.08997	2.84009	10.0827	6.85649	0.000889949	0.000705828	0.000827275	2.53264	1.13586	0.00128114	0.00026123	4.4702e-05	0.160023	0.246236	0.0820792
P38_d11	0.40778	0.000332501	0.00117221	0.10931	0.0718441	1.04811	0.0320753	0.356114	0.00261514	0.00230615	0.00319371	0.0244622	2.20223	0.511735	0.00265046	0.00541294	0.0202385	0.0901055	3.38638	0.450406	0.857168	0.0879026	1.60511	11.3087	0.0218004	0.00220183	3.6491	0.018712	3.0425	2.03653	0.00970835	7.20762	1.78985	2.23313	4.30332	1.95522	10.4818	7.17302	0.00197797	0.00296236	0.000606922	0.84199	1.84147	0.00121322	0.00020356	6.13354e-05	0.12254	0.19982	0.0269808
P38_d14	0.285736	0.000362199	0.0010924	0.126424	0.0530949	1.2895	0.045758	0.162802	0.000993769	0.00264366	0.00293818	0.0277722	2.19238	0.550051	0.00194186	0.00544475	0.0251694	0.0747838	3.02301	0.286081	1.2917	0.0901566	1.42563	10.1166	0.0186358	0.00220705	4.3392	0.0161638	4.06669	1.91735	0.0110394	8.13272	1.88469	2.18616	4.43597	3.40414	11.7468	8.44625	0.00176638	0.00280669	0.000878997	0.767488	2.26616	0.000360142	0.0002166	0.000103765	0.10055	0.168441	0.0355853
P38_d18	0.395742	0.000370211	0.001262	0.134333	0.0431833	1.84783	0.0655196	0.270009	0.00396226	0.00272217	0.00292036	0.0226978	1.92871	0.359508	0.00456094	0.00605553	0.0209003	0.091237	2.80538	0.270417	0.725338	0.0712767	1.65715	10.6657	0.0280256	0.0022507	3.77148	0.0200043	3.32796	1.94311	0.00516391	8.38805	1.47528	2.17041	3.11147	2.83984	10.5329	7.81682	0.00280013	0.00307545	0.0010044	1.58571	2.06288	0.000903279	0.000230965	7.37243e-05	0.0940951	0.387483	0.0397696
P38_d21	0.306104	0.000428746	0.00163051	0.0922603	0.0149891	1.43479	0.0762476	0.228272	0.00246972	0.00171546	0.00185159	0.0216854	1.8463	0.303622	0.00426714	0.00571936	0.0136557	0.0899389	1.87303	0.357256	0.930221	0.0613461	1.30814	8.31935	0.0192506	0.00175622	3.41998	0.018901	3.08535	1.37215	0.00727143	6.43815	1.49797	2.05048	2.83612	2.52731	9.53806	7.59958	0.00269043	0.00173227	0.000941947	0.894774	1.705	0.0008054	0.000165924	7.60209e-05	0.0964495	0.224016	0.0200174
P38_d25	0.3055	0.000422405	0.00188489	0.0637178	0.0087572	1.41787	0.0751632	0.196503	0.00324932	0.00147401	0.00121331	0.0185976	1.56077	0.282801	0.00295222	0.00581163	0.00805464	0.110836	1.49305	0.345769	0.593304	0.0632877	1.14948	7.22551	0.0146799	0.00175166	2.50096	0.0151309	2.12251	0.848808	0.00644669	5.26056	0.879578	1.71207	1.77732	2.01221	6.99769	5.36801	0.00242635	0.00130872	0.000697378	0.749561	1.17067	0.00107954	0.000133014	1.11285e-05	0.0918954	0.269481	0.0181566
P38_d28	0.165424	0.000390874	0.00146742	0.0387863	0.00374467	1.07459	0.023791	0.172002	0.00225159	0.00125852	0.00128963	0.0131338	1.41115	0.183318	0.00109416	0.00458979	0.00395634	0.109907	1.55888	0.155314	0.488597	0.0394033	0.644217	6.21388	0.0135506	0.00121398	1.61166	0.0114685	1.83009	0.62582	0.00429767	3.45055	0.703081	1.22242	1.76759	1.1276	4.50448	3.13783	0.0014437	0.000767248	0.000691468	0.482387	0.774729	0.00066968	0.000115875	4.25144e-05	0.0724299	0.214939	0.023895
P39_d13	0.303871	0.000386063	0.000978798	0.117368	0.0784552	1.08255	0.0184298	0.201088	0.00104326	0.00240414	0.00268542	0.0287144	1.6785	0.449467	0.00188545	0.00573242	0.0153838	0.115968	2.33541	0.212323	0.776682	0.110293	1.61482	10.083	0.017864	0.00248803	3.73806	0.0120891	2.40467	1.62477	0.010464	6.71553	2.10194	1.9724	4.63084	1.59382	9.29891	6.92331	0.00250689	0.00205869	0.000440975	0.425282	2.33584	0.00101517	0.000242041	6.81429e-05	0.148168	0.0817375	0.0600694
P39_d16	0.402372	0.000476657	0.00145195	0.107569	0.0970567	0.452153	0.0920864	0.208562	0.00220075	0.0027806	0.00210797	0.032973	1.77317	0.491952	0.00329251	0.00629182	0.0213559	0.101179	2.10638	0.136889	1.16206	0.0873486	1.89951	10.7044	0.0179193	0.00242704	2.85299	0.0168034	2.42676	1.17882	0.00881366	5.65686	1.47274	1.63253	4.27902	1.29629	9.45333	5.94339	0.00244627	0.00297209	0.000574558	0.557424	2.53956	0.00116986	0.000289523	3.38452e-05	0.116579	0.0590997	0.0168775
P39_d20	0.466493	0.000398272	0.00125812	0.137632	0.0649188	0.642042	0.076302	0.327768	0.000887886	0.00274226	0.00247714	0.0348145	1.79598	0.562235	0.0040588	0.00597648	0.0131731	0.0990474	2.08159	0.141471	0.933148	0.0727442	1.64585	10.7062	0.0176747	0.00186354	3.0193	0.0140792	2.5512	1.45215	0.00908719	7.23298	1.56482	1.77698	3.48369	2.07594	10.9646	7.70514	0.00384486	0.00225382	0.000707018	1.19438	2.59057	0.000954368	0.000180858	4.39078e-05	0.0959162	0.0772534	0.0304916
P39_d23	0.425613	0.000326014	0.0011166	0.135084	0.0587346	1.5101	0.0715667	0.219076	0.00172436	0.00245282	0.00208573	0.0322002	2.00844	0.622873	0.00366313	0.00602411	0.0136735	0.141083	2.07252	0.137247	1.12935	0.0846297	1.59613	9.82049	0.0158979	0.00201615	3.48724	0.00843103	2.60185	1.57693	0.0111978	6.45787	1.82364	2.04399	3.88485	2.27902	12.4998	7.32186	0.00520288	0.00234115	0.000645345	0.750768	2.33474	0.00131051	0.000193029	4.22804e-05	0.0933696	0.113582	0.0256952
P40_d16	0.331657	0.000406143	0.00120058	0.0817456	0.0325418	1.07376	0.00561971	0.278037	0.00106769	0.00182095	0.00234636	0.0235165	1.11285	0.338091	0.00272218	0.00443433	0.0216805	0.0657276	2.02063	0.206798	0.915447	0.111279	2.0717	6.64271	0.0176818	0.00219982	3.88332	0.00814492	1.50763	1.11672	0.00826302	6.96021	1.29541	1.58001	2.0227	1.60838	9.09183	6.514	0.00178389	0.00275524	0.000303563	0.81787	1.22969	0.000810253	0.00017452	6.00097e-05	0.0687986	0.165879	0.0241244
P40_d19	0.322941	0.000382518	0.00143147	0.104829	0.0245363	0.980563	0.00386055	0.284254	0.000850782	0.00192397	0.00156007	0.0324972	1.79513	0.593364	0.00308178	0.0464556	0.0279493	1.08894	1.95725	0.197105	0.770499	0.116804	2.00962	8.7585	0.0159836	0.00195375	4.74861	0.0111941	1.5315	1.06172	0.0416217	6.79706	2.27624	1.84701	2.01915	1.28639	7.73855	7.84994	0.0130919	0.001643	0.000416442	1.06537	1.68796	0.00074269	0.000160999	5.59527e-05	0.0721773	0.152548	0.0235557
P40_d23	0.279864	0.000365034	0.00196051	0.105522	0.0268256	1.18123	0.00253781	0.322065	0.00151744	0.00175934	0.00134913	0.0353163	1.87821	0.412224	0.00250788	0.0100443	0.011006	0.548369	1.05386	0.164922	0.764264	0.149516	1.07268	8.61188	0.0174257	0.00283547	2.77215	0.0119091	1.49488	1.45266	0.0141031	8.31306	1.41899	1.76424	1.8125	0.88658	5.64898	4.05973	0.0213176	0.00288502	0.000690579	1.02231	1.18038	0.00156312	0.000144674	0.000230598	0.0877246	0.199494	0.0252771
P40_d26	0.431358	0.000411852	0.00237055	0.100406	0.0534296	1.08428	0.0039053	0.28662	0.000850545	0.00228261	0.00109133	0.0337154	2.09469	0.474133	0.003271	0.00985998	0.00890377	0.585353	1.10223	0.199001	0.577866	0.110166	0.95806	10.9268	0.015109	0.00232811	2.65684	0.0163665	1.44906	1.17619	0.0112621	5.60807	1.67591	1.59684	2.45228	0.669373	4.20178	4.45417	0.0361805	0.0044683	0.000925021	0.78262	1.36602	0.0006043	0.000241473	0.000188794	0.0976186	0.146193	0.0357938
P41_d20	0.329041	0.000315222	0.00159729	0.208623	0.0455624	1.04804	0.0241124	0.386942	0.00246344	0.00312997	0.0032863	0.0348251	2.2229	0.502985	0.00277351	0.00841854	0.0269622	0.294358	3.06674	0.490637	1.529	0.124686	2.72623	12.5945	0.0199312	0.00239428	5.24846	0.0180943	3.41069	2.00411	0.0152847	8.29192	2.71542	2.48951	4.84681	1.85644	9.63684	6.90198	0.0224515	0.00405301	0.000570557	0.671466	2.02357	0.000547975	0.000329415	9.12296e-05	0.0775751	0.0774007	0.0240717
P41_d20	0.293402	0.00040926	0.00113969	0.155303	0.031365	0.872429	0.023804	0.361119	0.0029937	0.00271413	0.00201898	0.017558	1.81675	0.359547	0.00158839	0.0160248	0.0236138	0.558895	1.89878	0.373816	1.28486	0.0581218	1.67118	9.72687	0.013687	0.00166128	3.5493	0.0126797	1.99862	1.37529	0.0181463	7.09364	1.97991	1.54833	2.92603	1.10339	6.28867	5.57987	0.0164254	0.00242138	0.000304185	0.512547	1.29798	0.000294799	0.000237242	3.31077e-05	0.0539509	0.0490069	0.0273075
P41_d24	0.343377	0.000373225	0.00195017	0.206984	0.0298248	1.47802	0.122187	0.440228	0.00253912	0.00301774	0.00297191	0.029775	1.96441	0.482607	0.00312987	0.00770171	0.0224497	0.220496	2.37978	0.542382	0.83653	0.0926125	2.65233	11.5523	0.0211937	0.00234072	3.9728	0.016951	1.87638	1.45965	0.00907809	7.4252	1.51197	2.25852	2.48519	1.8258	7.4439	6.73951	0.0139903	0.00429036	0.000310548	0.934137	1.28524	0.000723422	0.000227655	9.15043e-05	0.0720599	0.100739	0.0251661
P41_d27	0.278205	0.000350289	0.001389	0.176829	0.0103442	1.23804	0.05902	0.255582	0.00281114	0.00365884	0.00259246	0.0317873	1.79125	0.35428	0.00158686	0.00549086	0.0131039	0.238615	1.74269	0.406825	0.572951	0.0692065	2.08646	11.0315	0.016999	0.00170667	4.74654	0.00983038	1.44932	1.06008	0.00535566	5.464	1.25164	2.01292	2.18555	1.83551	6.59547	6.69695	0.00731995	0.00195073	0.000241861	0.510492	1.26571	3.10749e-05	0.000314416	3.81606e-05	0.0568806	0.0673125	0.0513972
P42_d14	0.19012	0.000429767	0.000889059	0.0828338	0.0239412	1.55436	0.039952	0.248998	0.00193986	0.00385297	0.00369715	0.0369165	2.35848	0.260516	0.000954352	0.0049063	0.0114659	0.113814	3.43106	0.389046	1.02611	0.0977766	0.998771	12.0591	0.022657	0.00206554	3.53249	0.00820418	2.90624	1.39959	0.00404149	5.73563	2.04644	2.51229	3.9421	3.45063	9.79986	6.80954	0.00140049	0.00120038	0.000783625	1.44852	1.71149	0.00128903	0.000308019	5.01472e-05	0.173457	0.307542	0.0323034
P43_d15	0.208627	0.000321079	0.000609781	0.15307	0.0285813	1.58299	0.0232706	0.24503	0.00476718	0.00303145	0.00524593	0.0262988	2.46788	0.351996	0.000610078	0.00470952	0.0181052	0.0879885	4.5113	0.467648	0.767919	0.0893024	2.14132	12.3492	0.026871	0.00293376	3.72888	0.00518334	2.95762	1.75581	0.00498263	6.13604	1.943	2.64062	5.53778	3.34225	10.0948	7.6313	0.000913409	0.00114335	0.00119051	1.00473	2.60884	0.00104662	0.000325004	2.48032e-05	0.153175	0.195979	0.141754
P44_d17	0.500764	0.000358184	0.00294216	0.097036	0.057812	1.53867	0.0255058	0.177739	0.00283238	0.00318308	0.0023231	0.0392257	1.64766	0.303582	0.0060091	0.00376652	0.0170245	0.12974	2.34962	0.57286	1.019	0.0617951	1.25634	12.3291	0.0193767	0.00267387	3.05678	0.0188044	1.67636	1.07435	0.00434072	7.12776	1.79679	2.48037	3.24183	2.11646	6.28432	6.16826	0.00509693	0.00358501	0.00130234	0.496336	1.25734	0.000594644	0.000281794	9.40727e-05	0.183087	0.186779	0.0923412
P44_d20	0.431422	0.000406727	0.00271981	0.131518	0.0631543	1.5583	0.0320096	0.234622	0.0029361	0.00410932	0.00383284	0.0410722	2.55045	0.334253	0.00510867	0.00398783	0.0114649	0.214273	3.42761	0.500356	1.89842	0.0511867	0.944814	14.0082	0.0305503	0.00262927	4.5537	0.014712	3.11212	2.10777	0.00547346	6.84871	2.89198	3.09588	5.48225	2.34583	9.13222	7.3818	0.0045154	0.00321971	0.00168942	0.705216	1.46915	0.000795502	0.000315135	8.30253e-05	0.202503	0.151429	0.06306
P45_d12	0.251973	0.000404383	0.00129661	0.141528	0.0342502	0.874169	0.054201	0.280924	0.00117078	0.00173676	0.00197278	0.0213062	3.73027	0.349852	0.00327817	0.0252447	0.0184913	1.1946	2.63599	0.482138	1.05835	0.131752	1.68441	9.18141	0.0217161	0.00254716	2.92346	0.0149719	2.29597	1.67304	0.0286458	6.12447	2.32998	3.23469	6.49507	1.44784	10.9331	5.95238	0.00709814	0.00251342	0.00157415	0.487128	1.45168	0.000541269	0.00018465	4.80843e-05	0.104232	0.0627244	0.0188702
P45_d16	0.285008	0.000354763	0.00137585	0.269831	0.0495943	1.66438	0.0665624	0.297827	0.00150002	0.00331831	0.00502023	0.017469	4.0254	0.514963	0.0025262	0.0754694	0.0300229	1.72418	4.28329	0.572163	2.06656	0.110313	1.51908	10.0396	0.0200155	0.00287023	4.79442	0.0114971	3.77308	3.30347	0.05256	8.41043	3.6594	4.20606	6.93121	2.81234	17.7987	8.76861	0.0184398	0.00425572	0.00229419	1.02029	2.21913	0.000968949	0.000275303	0.000149463	0.144454	0.133243	0.032098
P45_d19	0.230557	0.000366672	0.00116392	0.131344	0.0246089	1.50966	0.0462339	0.364471	0.00175962	0.00128131	0.00164994	0.0153834	2.07452	0.317617	0.00194515	0.00586673	0.0137609	0.154513	2.78031	0.265125	0.930756	0.0880316	1.2502	7.83749	0.0222657	0.00212185	4.36979	0.0114185	2.06148	1.72441	0.01035	8.06749	2.00718	2.55807	4.4876	2.53639	12.6247	7.58385	0.0144445	0.0023488	0.00140114	0.452483	1.49385	0.000367634	9.81373e-05	5.05305e-05	0.108538	0.0630743	0.0217898
P45_d23	0.215691	0.000396713	0.001206	0.148926	0.0166435	1.48275	0.0548036	0.34016	0.00177083	0.00183462	0.00235384	0.0204496	3.26071	0.345724	0.00139035	0.00609212	0.00892182	0.163409	2.90037	0.250338	0.84829	0.0754467	1.46367	10.4821	0.0238072	0.00228541	3.15933	0.010099	1.88679	1.45428	0.0064521	5.65005	1.88769	3.34552	6.36662	2.82994	9.06167	5.68654	0.00850467	0.00176366	0.0012809	0.575414	1.36429	0.00142191	0.000176313	9.63942e-05	0.117816	0.0812173	0.0224259
P45_d26	0.222053	0.000344376	0.00141682	0.136952	0.010689	1.72591	0.0494887	0.321942	0.00367818	0.0022199	0.00311901	0.026756	2.91238	0.43292	0.00136697	0.00449037	0.00988442	0.190006	3.59807	0.233065	1.10869	0.0570902	0.849421	9.7485	0.024622	0.00268563	3.75309	0.0097973	2.04302	1.42319	0.00722453	7.31639	2.23163	2.6643	5.59686	2.9717	11.9532	6.41407	0.00667331	0.00157144	0.0013753	0.823293	1.28553	0.00297861	0.000201268	6.36755e-06	0.103519	0.0679562	0.0215741
P46_d16	0.201681	0.000329885	0.00104265	0.06606	0.0147272	1.06252	0.0469222	0.197838	0.00128883	0.00181424	0.00164979	0.0146724	1.66664	0.245992	0.000556734	0.0098874	0.0115698	0.127309	1.93671	0.455095	0.901388	0.0832977	0.961133	8.85128	0.0129865	0.0016294	2.67664	0.0135752	1.57801	1.07857	0.00503003	5.19679	1.1449	1.81525	3.70974	1.55824	8.18795	5.50479	0.000876052	0.00112977	0.000662615	0.563835	1.21101	0.000882684	0.000168051	3.9305e-05	0.143929	0.115535	0.0339243
P46_d19	0.183991	0.000460787	0.00128166	0.121544	0.0192965	1.42892	0.0391089	0.213553	0.00173658	0.00225388	0.00357888	0.0155546	2.39282	0.275877	0.00196257	0.0110624	0.0124413	0.174902	3.34504	0.296613	1.17545	0.0896331	1.19342	10.174	0.0164551	0.0021008	2.25119	0.0147912	2.56655	1.56214	0.00650233	5.19265	2.01072	2.16817	7.18193	1.81378	12.3827	5.89646	0.000619548	0.00112908	0.00118937	0.83794	1.75755	0.00140636	0.000172351	0.000121959	0.136135	0.151149	0.0780707
P47_d18	0.312837	0.000392234	0.00118626	0.140999	0.0820541	0.709922	0.0575937	0.290411	0.00165863	0.00296055	0.00300369	0.0289437	1.67619	0.41055	0.00164369	0.00703574	0.029773	0.111782	2.66573	0.33221	0.883072	0.140691	1.88079	11.0863	0.0233833	0.00243157	3.6974	0.0231119	2.39928	1.89218	0.0125294	8.73908	1.46635	2.39894	3.63864	1.52651	12.244	6.70441	0.00171172	0.00379021	0.000386197	0.807535	2.51665	0.000507116	0.000206475	2.13937e-05	0.0913678	0.0930732	0.0551444
P47_d21	0.292051	0.000365099	0.00117923	0.248643	0.080369	0.67396	0.0696892	0.357715	0.00129065	0.00435607	0.00337677	0.0266013	2.21917	0.385225	0.00251917	0.00983005	0.0345712	0.430286	2.58311	0.429815	1.18393	0.127458	2.03285	14.4499	0.028877	0.00278057	4.92796	0.0303899	3.36396	2.44503	0.0167829	9.00349	2.28441	2.85853	6.00161	1.70911	13.1312	8.46457	0.00848282	0.00332411	0.000761927	0.819123	3.08744	0.000505503	0.000388478	8.67325e-05	0.117192	0.108073	0.0414505
P48_d17	0.35122	0.000286662	0.0012454	0.335832	0.290901	1.0654	0.0776139	0.445204	0.00764675	0.0035213	0.00826189	0.0181375	4.76725	0.980032	0.00372445	0.00611821	0.0317306	0.748934	4.98884	0.816296	0.611776	0.170897	7.02038	9.5591	0.0449368	0.00616341	4.58379	0.0305996	3.28189	2.90701	0.0276726	8.61697	3.90705	6.43327	8.09025	1.41987	15.7789	9.40261	0.00353415	0.00289651	0.00146034	1.35831	3.66394	0.00225659	0.000318248	6.60207e-06	0.155471	0.0382043	0.0260139
P49_d11	0.294161	0.000440509	0.00144894	0.129524	0.0928975	1.61475	0.0319217	0.402771	0.00294709	0.00407516	0.00703184	0.0298204	3.10975	0.336315	0.0038711	0.00650966	0.0115875	0.196484	4.2933	0.237978	1.28469	0.121629	0.847747	12.1689	0.0312517	0.00326497	3.0304	0.0134902	3.36454	2.72262	0.00632159	8.93838	1.76552	3.00546	5.51941	3.42685	16.9644	6.83536	0.00514058	0.00195214	0.000802737	1.06991	2.92417	0.00150343	0.000365924	2.11387e-05	0.111241	0.181221	0.0271775
P49_d18	0.223047	0.000254472	0.00101608	0.100564	0.025497	1.61009	0.05748	0.257705	0.00295939	0.00330251	0.00281857	0.0190075	2.37568	0.295316	0.00121196	0.00512879	0.0104799	0.148745	2.74302	0.4256	1.03071	0.0661508	0.560858	11.6308	0.0215843	0.00222226	2.92886	0.00774608	2.79916	1.64801	0.00419716	5.94318	1.4086	2.59885	4.35812	2.59315	11.2836	6.5098	0.000844365	0.00119976	0.000836788	1.02116	1.97155	0.00343691	0.000281216	5.5401e-05	0.142746	0.218171	0.107901
P50_d16	0.683227	0.000389196	0.00138876	0.0950037	0.498961	1.12294	0.0864099	0.824003	0.00172398	0.00560764	0.0050722	0.0578221	2.57709	0.804646	0.00473519	0.0068675	0.0293943	0.277229	3.03934	0.763336	1.14748	0.147824	1.46261	12.8717	0.0249706	0.00562237	4.35212	0.0148553	2.86388	2.97285	0.0231603	7.67933	3.61446	2.7757	4.88883	1.3219	12.1354	6.87673	0.00658336	0.00708706	0.000751575	1.56923	2.82203	0.000702128	0.000563153	1.43943e-05	0.188331	0.0593547	0.0303894
P50_d19	0.496492	0.000393586	0.0011913	0.0937733	0.0578748	1.36289	0.0554069	0.416769	0.0014086	0.00240201	0.00226924	0.0499326	1.87732	0.606686	0.00587007	0.00672787	0.0190119	0.128641	2.1916	0.251712	0.808618	0.119684	1.19946	9.90676	0.022056	0.00302033	2.76606	0.015723	1.80169	1.57973	0.00995038	7.95322	1.48326	1.79901	2.18632	1.62469	9.88128	5.57662	0.00572704	0.00396103	0.000544951	0.770321	1.61103	0.000655652	0.000286095	0.000135544	0.167691	0.0583452	0.0175165
P50_d23	0.491637	0.000375986	0.0018149	0.125738	0.0885588	1.3032	0.0258983	0.309744	0.00267496	0.00198286	0.00149442	0.0334091	1.70741	0.6905	0.00566752	0.00633678	0.014086	0.134941	1.72901	0.187588	0.548108	0.0803273	0.883605	8.76159	0.0171807	0.00256269	2.52509	0.0144274	1.18816	1.05472	0.0112718	8.96547	1.39224	1.42494	1.65619	1.59158	9.55854	4.8948	0.00475146	0.00210454	0.000454967	0.669046	1.26285	0.000221699	0.000179806	3.7793e-05	0.0773984	0.090091	0.0185426
P50_d26	0.435371	0.000400103	0.00235672	0.148953	0.0616837	0.787761	0.0207333	0.354583	0.00104646	0.00237597	0.00163055	0.0315579	2.26887	0.685727	0.00536133	0.00762044	0.0132562	0.180115	2.06009	0.24454	1.20369	0.0670356	0.795566	11.725	0.0172959	0.00186078	3.1806	0.0110841	2.0269	1.6076	0.0144156	7.17433	2.16228	1.81364	2.56098	1.24655	8.22407	5.52593	0.00543929	0.00201301	0.000635618	0.653395	1.60495	0.000172754	0.000244075	4.31548e-05	0.108153	0.0858073	0.0308025
P51_d27	0.25663	0.000379951	0.00154086	0.0923216	0.0391705	1.39687	0.0165965	0.343903	0.00147541	0.00330067	0.00362768	0.055764	2.2538	0.51504	0.00244234	0.0131403	0.0177931	0.545433	3.04372	0.305281	1.3288	0.096041	1.59514	9.8644	0.0192069	0.00231979	4.18502	0.012243	2.59937	1.65848	0.0166883	7.11409	1.86239	2.20386	4.07069	2.11186	11.7715	7.54245	0.00558336	0.0018461	0.000730017	1.31002	1.73075	0.000764343	0.000393125	0.000113446	0.112076	0.143819	0.0421194
P52_d29	0.259701	0.000376976	0.00122185	0.178632	0.0304013	1.047	0.0475909	0.351667	0.00305153	0.00393871	0.00486228	0.0254529	2.59652	0.315663	0.00187423	0.00545208	0.0118216	0.692254	3.88238	0.304451	0.646753	0.0981796	1.75029	12.6316	0.0236478	0.00320129	2.65575	0.00795775	2.49186	2.03989	0.00737066	8.46641	1.72702	3.01321	4.30414	3.05162	11.4725	5.58955	0.00772239	0.00154764	0.00119778	1.11595	2.0793	0.00093407	0.000357968	0.000142701	0.167571	0.29909	0.03234
P53_d22	0.242448	0.00037349	0.00157945	0.170395	0.0544187	1.49579	0.0428536	0.288523	0.0031008	0.00402871	0.00462365	0.0323214	2.12549	0.619817	0.00200412	0.00728442	0.0236197	0.0880624	3.39924	0.251389	1.10936	0.0817713	1.31453	12.6785	0.0310348	0.00221514	3.87668	0.00742889	2.69849	1.65791	0.00956043	7.85934	2.06203	2.37092	3.8944	2.49438	9.30425	8.00627	0.00276429	0.00214004	0.000777451	0.833032	2.35762	0.000645513	0.000373662	2.48155e-05	0.0983148	0.103779	0.0236547
P53_d26	0.389162	0.000434206	0.00226371	0.096497	0.0433609	1.71222	0.103357	0.416025	0.00335503	0.00311138	0.00282783	0.0331654	2.10261	0.363375	0.00401644	0.00750205	0.0161447	0.109822	2.79791	0.262291	1.22925	0.0588261	0.685903	10.5976	0.0394914	0.00224455	4.29667	0.0110801	2.39159	2.0692	0.00614989	8.18422	1.52749	2.32335	3.07748	2.80526	11.5587	7.50819	0.00324546	0.0028301	0.000803298	0.96096	1.79028	0.00448943	0.000260816	6.16413e-05	0.084811	0.153069	0.0225465
P53_d29	0.310207	0.000419538	0.00244775	0.0978646	0.0271028	1.44147	0.0439838	0.331415	0.00255278	0.00214967	0.00237973	0.0346219	1.91496	0.352267	0.00321247	0.00671848	0.012634	0.155319	2.68513	0.21622	1.03139	0.0497464	0.716557	8.7158	0.0266535	0.00190401	2.93413	0.0102331	2.03273	1.23007	0.00423236	5.28631	1.26783	1.81006	2.63606	2.3081	8.38661	6.08296	0.00263218	0.00223203	0.000987802	0.715329	1.69747	0.00308427	0.000168274	8.33947e-05	0.156535	0.094411	0.0710291
P54_d07	0.20745	0.000288735	0.00130709	0.0559087	0.0232062	1.27547	0.018156	0.240968	0.00131846	0.00318778	0.00655043	0.0181107	2.246	0.260661	0.00195421	0.00411021	0.0145339	0.166097	4.48293	0.61719	1.1138	0.0698452	0.808641	11.1119	0.0220777	0.00191423	5.2254	0.00803505	3.10321	2.55028	0.00486529	6.86664	3.1656	3.0746	4.9631	3.01349	14.9922	8.26545	0.00181991	0.00110599	0.0010026	0.737263	1.66402	0.00162742	0.000289854	0.000101274	0.147548	0.0895049	0.0682648
P55_d12	0.244177	0.000395311	0.000924218	0.068868	0.0216681	1.38821	0.00916676	0.294287	0.00180256	0.00197465	0.00404967	0.0135451	2.24524	0.307765	0.00120524	0.00692563	0.0237548	0.106279	3.79976	0.796583	1.50679	0.10435	1.45567	9.71127	0.0237806	0.00294628	4.86737	0.00934978	3.88049	2.74605	0.00707378	7.95318	2.02184	2.89239	6.17377	3.41919	14.4666	9.25718	0.0021571	0.00176963	0.00108148	1.26519	1.57642	0.000892935	0.000210187	3.39248e-05	0.239118	0.111201	0.0238758
P56_d07	0.683871	0.00033786	0.00245427	0.191083	0.420498	2.31835	0.142567	0.200958	0.00252264	0.00482219	0.0037593	0.0421219	2.21365	0.437133	0.0105921	0.00409779	0.0189216	0.181591	3.07779	0.267996	0.400582	0.0764806	1.31427	10.9112	0.0198779	0.0031505	2.87733	0.0198208	1.44774	1.37131	0.00897411	9.94402	3.17921	2.01998	6.47712	2.00081	6.38157	5.63731	0.00348303	0.00370768	0.00158937	0.59161	1.33444	0.00166851	0.000377303	3.25207e-05	0.264864	0.149934	0.658923
P56_d10	0.71315	0.00038811	0.00246203	0.222218	0.187451	2.31051	0.202147	0.231562	0.0035214	0.0033866	0.00343614	0.0499125	4.14184	0.482758	0.0111289	0.00485935	0.00851915	0.337743	3.11548	0.127372	0.549122	0.0627952	0.856699	11.6138	0.0221014	0.00349424	2.0422	0.0169842	1.827	1.38037	0.00674401	6.05423	2.86376	2.37513	8.7907	1.89616	6.05391	4.71236	0.00306636	0.00288813	0.00203484	0.690797	1.39372	0.00155642	0.000455295	3.36342e-05	0.344051	0.131825	1.04772
P56_d14	0.591391	0.000352138	0.00257723	0.185994	0.137345	1.99508	0.181682	0.158908	0.00379268	0.00354266	0.00335068	0.0437264	3.1821	0.461134	0.0103788	0.0049573	0.0100272	0.300093	3.00983	0.143338	1.00424	0.0650726	1.19288	11.0997	0.021667	0.0032834	2.82599	0.0154061	1.72112	1.37735	0.00866923	6.55968	3.48696	2.51293	5.06751	1.80611	7.57427	5.55169	0.00432544	0.00228667	0.00226562	0.500814	1.32694	0.00147311	0.000280784	2.84714e-05	0.237699	0.136977	0.93317
P56_d17	0.523756	0.000397165	0.00269117	0.286418	0.158374	2.01416	0.143815	0.195888	0.00254051	0.00305441	0.00288992	0.052294	3.07449	0.429457	0.0122642	0.00459142	0.0108072	0.220034	2.67996	0.125262	0.753394	0.063515	1.19339	9.97021	0.0250017	0.00335823	2.60462	0.0165176	1.83644	1.08474	0.00860467	6.14911	3.25977	2.0964	5.06287	1.94575	6.5694	5.26668	0.00396175	0.00328096	0.00215114	0.570839	1.54669	0.00155604	0.000318317	6.79914e-05	0.257564	0.197229	0.845535
P57_d12	0.200274	0.000401975	0.00110488	0.0744346	0.0158971	1.35361	0.0226527	0.276932	0.00580935	0.00375801	0.00343139	0.035305	2.02126	0.281749	0.000758592	0.00442419	0.013709	0.09905	2.88741	0.39219	0.690895	0.0788744	1.15434	10.6274	0.0204556	0.00201964	2.56642	0.00759492	2.46803	1.32288	0.00486645	6.03941	1.69774	2.28565	4.01682	2.58947	11.0495	5.94603	0.000903844	0.00107699	0.000825293	1.14892	1.76961	0.000810504	0.000299661	0.000109146	0.175069	0.213563	0.0359776
P58_d14	0.334657	0.000379729	0.00171475	0.17693	0.204119	1.98653	0.0237545	0.276398	0.003733	0.00302556	0.00546629	0.031842	2.36216	0.392087	0.004512	0.00660727	0.0195796	0.239245	3.97421	0.381667	1.53776	0.0619908	0.775419	10.5654	0.0223706	0.00423116	3.37004	0.01633	2.97028	2.04352	0.00660633	7.12258	2.78243	2.29011	5.21625	2.50594	12.2252	7.34393	0.002904	0.00212193	0.00122359	0.656154	2.33637	0.00224551	0.000327033	4.53493e-05	0.280929	0.230118	0.0248689
P59_d15	0.607134	0.000344674	0.00197541	0.105987	0.349397	0.721819	0.0364533	0.346597	0.00358305	0.00506494	0.00579844	0.0514277	2.17624	0.784279	0.0103521	0.00538013	0.0533396	0.206258	4.46262	0.855263	0.886462	0.162294	2.40483	15.0191	0.0456983	0.00402621	4.19075	0.018801	2.70722	3.61445	0.0139155	9.30429	3.29375	2.16615	3.61999	1.08754	14.1725	8.77783	0.00794772	0.00886674	0.0013924	0.742271	2.1249	0.00418838	0.000550406	4.40589e-05	0.181866	0.0409448	0.0389871
P59_d22	0.804887	0.000360786	0.00190164	0.130459	0.177411	0.782782	0.0487385	0.288097	0.000999143	0.00188733	0.0024879	0.0234224	1.5298	0.667463	0.0124487	0.00579966	0.0261619	0.372	2.20449	0.247504	0.523933	0.105331	2.07545	8.11746	0.0188821	0.00171321	3.63982	0.0206311	1.44441	1.23935	0.0119658	9.07466	1.75553	1.35116	2.07721	1.4988	10.6774	7.41405	0.0142861	0.00410961	0.000977078	0.454566	2.31414	0.00231953	0.000277273	3.47185e-05	0.0922973	0.0298659	0.0598623
P59_d26	1.17299	0.000351164	0.00157438	0.207343	0.153482	1.05083	0.116706	0.413718	0.00194185	0.00254225	0.00193927	0.023708	1.93025	0.649659	0.0224593	0.00836403	0.0205644	0.482024	2.34417	0.234203	1.00965	0.0898427	1.74396	10.1368	0.0284974	0.00227972	4.16458	0.0174311	2.12061	2.27999	0.014622	7.76189	2.05016	1.66269	2.91825	1.4144	10.145	6.89671	0.0333898	0.00456799	0.0011732	0.782635	1.69533	0.00140951	0.000285295	1.36546e-05	0.0990578	0.038128	0.025792
P59_d29	0.806904	0.000255195	0.0019286	0.208006	0.0701386	1.06366	0.203196	0.333546	0.00117296	0.00198258	0.00113389	0.0279966	2.40314	0.677134	0.0202312	0.0287223	0.0192113	0.743997	1.97964	0.256261	1.80983	0.11827	1.98937	11.4385	0.0224108	0.00223356	5.19182	0.0180545	2.19335	1.8205	0.0349362	8.18075	2.42763	1.72591	2.94738	1.63455	10.6373	7.34358	0.0450122	0.0032616	0.00146632	1.1513	2.61354	0.00363556	0.000250085	4.81796e-05	0.0948862	0.0425834	0.0418123
P59_d33	0.905759	0.000273251	0.00195117	0.132743	0.0559347	0.627732	0.298554	0.323816	0.00138295	0.00219529	0.00125659	0.0235203	1.25819	0.549945	0.0259152	0.0134238	0.0149276	0.347632	1.22139	0.170994	0.737835	0.0986078	2.30534	8.45102	0.0169614	0.00145159	3.72528	0.0202858	1.2271	1.00964	0.0207473	5.6539	1.59937	1.08314	1.54944	1.51576	7.53712	5.84574	0.049704	0.00253341	0.00122615	0.567676	1.22759	0.00342669	0.000217728	0.00010027	0.0742462	0.0352886	0.0352001
P59_d36	0.931775	0.000179506	0.00177003	0.0701515	0.0484298	0.592538	0.210755	0.290848	0.00185536	0.00123867	0.000863034	0.0300225	1.01543	0.593517	0.021583	0.00494801	0.0111808	0.205729	0.931127	0.11594	0.322139	0.0663311	1.53404	6.28172	0.015295	0.00138937	2.21576	0.0161317	1.12914	0.656197	0.00741569	4.55053	0.893669	0.793717	1.2748	0.716933	5.43607	4.52904	0.0492648	0.0026669	0.000820825	0.53008	0.963455	0.00159861	0.000155635	3.85662e-05	0.0482173	0.0158461	0.0253189
P59_d40	0.458285	0.000399219	0.00220163	0.140619	0.0333934	0.748507	0.170011	0.354819	0.00118358	0.00336585	0.00190033	0.0249083	2.07499	0.692105	0.0195182	0.0559359	0.0218642	1.05448	1.5353	0.338585	0.698644	0.108684	2.06456	10.4374	0.0179008	0.00159179	4.0531	0.0157167	1.57444	1.06583	0.0402353	7.47747	2.28352	1.61607	1.77714	0.916334	5.83881	6.77762	0.069802	0.00279377	0.000966762	0.565673	2.76049	0.00314112	0.000350473	6.14099e-05	0.0898187	0.0282416	0.0347173
P59_d43	0.40985	0.000404758	0.00251067	0.161868	0.0515052	0.806625	0.118943	0.386696	0.00115343	0.00216901	0.000794406	0.0197941	2.06049	0.725418	0.0191371	0.00792018	0.018451	0.273115	1.80967	0.201148	0.697738	0.124894	1.96666	12.7036	0.0305981	0.00181156	3.23	0.0161486	2.16447	1.44013	0.0098095	8.75777	2.0021	1.49308	3.19193	1.14308	7.27767	6.96617	0.0768334	0.00287833	0.0012505	0.773936	2.27474	0.00312017	0.000204558	0.000105279	0.114752	0.0468567	0.0322746
P60_d19	0.203506	0.000388377	0.000721736	0.120422	0.0457178	1.21365	0.0164366	0.227151	0.00229468	0.00328386	0.00328881	0.0239482	2.93886	0.352078	0.000614576	0.00470997	0.00941095	0.115245	3.54061	1.14735	1.2011	0.107021	1.24745	14.1709	0.0229942	0.0023938	4.32443	0.00412338	3.88793	2.03427	0.00461454	5.78223	2.01584	4.73753	4.77349	2.5292	7.85134	8.23214	0.00132215	0.00107985	0.00161241	2.40001	2.49428	0.000692185	0.000328571	7.52979e-05	0.167607	0.464648	0.0231696
P61_d18	0.191843	0.000376554	0.000842278	0.0508993	0.0263094	1.24254	0.0184524	0.191383	0.00265746	0.00162782	0.002803	0.0348534	1.50675	0.261678	0.00101073	0.00982538	0.0191946	0.169765	2.66102	0.509156	0.663563	0.100277	1.18784	7.96719	0.0151675	0.00196627	4.25085	0.00893497	2.15479	1.6583	0.00518258	6.33679	3.19883	2.12892	2.99609	3.98109	14.7723	8.02935	0.00104128	0.000472473	0.000807333	1.63993	1.7088	0.00056239	0.000169173	0.000461245	0.0930597	0.246497	0.0751466
P62_d14	0.442363	0.000356726	0.00249153	0.11251	0.0160192	1.75425	0.069525	0.203137	0.00115243	0.00235046	0.0013605	0.022	1.82886	0.237163	0.0201639	0.00494314	0.0116229	0.0995004	1.54562	0.388187	0.564771	0.0540076	0.788595	8.80904	0.0149191	0.00146161	2.82148	0.00706363	1.56137	0.819512	0.00425218	4.27966	0.858323	1.93788	2.47134	1.08336	6.08944	5.39969	0.00761219	0.00167894	0.000790184	0.409576	1.41188	0.000733943	0.000251209	5.23047e-05	0.098285	0.0497644	0.0567895
P63_d16	0.236275	0.000406703	0.00101847	0.041679	0.0590675	1.22271	0.0576849	0.313927	0.00220284	0.00398176	0.00557947	0.0235747	1.89231	0.274344	0.000936465	0.00439981	0.0188267	0.10106	3.67142	0.55459	1.01322	0.0787213	0.721775	11.3382	0.0235255	0.00277019	3.81701	0.00874707	3.25385	2.43747	0.00495761	7.68125	2.51058	2.50649	4.71044	3.56342	14.1065	7.24008	0.00208944	0.00192051	0.00125286	0.755252	1.94857	0.000783369	0.000344907	7.40332e-05	0.175959	0.102971	0.230059
P64_d11	0.168031	0.000375936	0.00100689	0.0683929	0.0067367	0.894761	0.0126141	0.226332	0.00340263	0.00213658	0.00192804	0.0710789	1.09964	0.204975	0.00155652	0.00414719	0.00760733	0.0844949	1.86469	0.242326	0.429158	0.117236	1.33204	7.7469	0.0251538	0.00172813	2.54725	0.00871732	1.68752	1.08395	0.00428252	5.09311	1.13621	1.8737	4.50977	1.33414	4.10735	4.58512	0.00183437	0.000611151	0.000643963	0.861903	1.05292	0.000387482	0.000166093	0.000149987	0.111723	0.258189	0.0257049
P64_d14	0.197579	0.000444074	0.0009043	0.0796895	0.0126755	1.05962	0.0241826	0.332107	0.0015218	0.002302	0.00254899	0.0276214	1.84248	0.222947	0.00116204	0.00514725	0.0128428	0.19646	2.57752	0.537005	1.11076	0.110462	0.985812	11.0426	0.0335204	0.00159747	4.01848	0.00592794	2.93011	1.80544	0.00522141	5.36058	1.39509	2.63597	8.873	1.99674	5.66957	6.89652	0.00227775	0.000797991	0.000949871	0.722172	1.16533	1.15226e-05	0.000234843	9.03242e-05	0.172119	0.154305	0.0545428
P64_d18	0.183061	0.000333927	0.000878648	0.0696712	0.00856843	0.990019	0.0132493	0.19913	0.00191194	0.0015147	0.00171258	0.0261449	1.52691	0.226006	0.00306333	0.00383183	0.00987131	0.152859	2.02629	0.184958	0.816409	0.111412	0.967025	7.73569	0.0302952	0.00139161	2.11716	0.00701506	2.22942	1.25028	0.00436541	4.34154	1.13686	2.06877	6.613	2.47484	5.86055	4.20261	0.00198502	0.000795331	0.00116862	0.648748	0.794202	1.78427e-05	0.000124123	0.000169239	0.143699	0.174168	0.0414753
P64_d50	0.173453	0.00044055	0.00124024	0.0479319	0.0047499	0.936927	0.00410099	0.317826	0.00270742	0.00157941	0.00247675	0.0818728	1.34515	0.195668	0.00152442	0.00333423	0.00440512	0.15261	2.91605	0.109054	0.679639	0.088258	0.793309	7.2533	0.0337399	0.00150974	1.34185	0.00565165	1.30087	0.801728	0.00328499	3.16843	1.21758	1.94475	3.69799	1.96667	3.54543	3.19188	0.00217539	0.000500175	0.000845749	0.462285	0.794317	3.60126e-05	0.000181333	0.000250166	0.0911303	0.215757	0.0269818
P65_d11	0.267499	0.000376819	0.00150916	0.0921486	0.189327	1.17685	0.0235208	0.272878	0.00340436	0.0023055	0.00311748	0.0233828	2.43311	0.354966	0.00231873	0.00492483	0.0136624	0.218446	3.74782	0.728753	0.818856	0.0765474	1.46891	11.3574	0.0197457	0.00324493	4.22776	0.0116767	2.90462	2.1115	0.00608159	6.71566	1.95496	2.5601	4.11917	2.76436	10.1351	8.41803	0.00401013	0.00157622	0.000870579	1.03989	1.45839	0.00103865	0.000214365	8.8567e-05	0.148105	0.152058	0.0308601
P66_d12	0.211865	0.000397051	0.000853906	0.0820351	0.0260076	1.58847	0.0224662	0.298588	0.00239892	0.00227148	0.00398936	0.0306094	2.41675	0.329245	0.000733227	0.00430181	0.0157043	0.126657	4.27631	0.400854	0.937527	0.0722481	0.786582	12.1257	0.0236061	0.00204544	4.46215	0.00598971	3.2247	2.39814	0.00530197	6.87675	2.64623	2.98205	5.61197	3.19434	13.0904	7.94776	0.000766193	0.00107512	0.00108395	1.23371	2.70423	0.00130712	0.000198578	9.06953e-05	0.174103	0.130868	0.0272941
P66_d16	0.188786	0.000421344	0.00122414	0.0951931	0.0849649	1.685	0.0236523	0.272957	0.00298802	0.00237784	0.00323105	0.0503501	2.20443	0.404779	0.0015491	0.0236852	0.0338429	0.508485	3.27332	0.346609	1.22828	0.170646	1.60797	10.4504	0.0222884	0.00249247	6.09511	0.0102832	3.23466	2.95774	0.0101359	7.10178	4.25053	3.09963	5.75578	5.49588	34.4566	10.9112	0.00110734	0.000459047	0.00118303	2.0499	2.08971	0.000976808	0.000237387	5.413e-05	0.0882388	0.284142	0.0510101
P66_d19	0.168496	0.000371022	0.00106464	0.108628	0.0185173	1.0848	0.0245219	0.246452	0.0041359	0.00343984	0.00354421	0.043945	2.22882	0.265882	0.00123214	0.00419668	0.0101539	0.178666	2.99548	0.288532	0.835497	0.0602729	0.727117	10.922	0.0282347	0.00216323	2.53341	0.00868543	2.50753	1.28002	0.00440243	4.59605	2.94897	2.26409	3.22516	2.94725	11.1004	6.95726	0.00104854	0.000576016	0.00196792	0.863391	1.87478	0.00101542	0.000317184	0.000130923	0.122464	0.225515	0.0312083
P67_d14	0.253244	0.000365932	0.000880575	0.0698807	0.0217063	1.45606	0.037223	0.307836	0.00185178	0.00245986	0.00282986	0.0287909	2.45257	0.234628	0.00126944	0.00712821	0.0133053	0.0937787	3.17722	0.467512	1.06782	0.102004	1.59244	10.8474	0.0214561	0.00185955	3.70777	0.0129197	2.28446	1.86578	0.0045311	6.7664	1.45873	2.63428	3.42571	2.69998	10.4419	7.42355	0.00267511	0.00154223	0.00065826	0.866131	1.60582	0.00137198	0.000241769	9.0477e-05	0.113205	0.212681	0.135557
P67_d21	0.18345	0.000371675	0.00126585	0.0467342	0.0148311	1.18462	0.0285821	0.266507	0.00295668	0.00111108	0.00170719	0.0477944	2.43738	0.270109	0.000810172	0.00576589	0.00742693	0.161159	2.8376	0.123869	0.501958	0.0749434	1.50865	8.41141	0.018519	0.0019436	2.45239	0.00936279	1.50739	0.722034	0.00497675	5.435	1.83037	1.91418	1.84633	1.58715	8.39643	5.29448	0.00189233	0.000748745	0.000772689	0.976436	1.25378	0.00119455	0.000123518	8.59816e-05	0.0888694	0.196871	0.116238
P68_d07	0.213926	0.000339632	0.00108673	0.139464	0.0418502	2.19448	0.0537415	0.260277	0.00174516	0.00376909	0.00519203	0.0353631	2.42234	0.298873	0.00170335	0.00879156	0.00871243	0.23119	3.71905	0.365074	1.26359	0.0910986	1.15728	11.2526	0.0273695	0.00257606	3.93101	0.00810582	2.9458	1.85418	0.00590926	5.85177	2.00601	2.76098	5.31324	2.60888	10.5833	6.22022	0.00344858	0.00105802	0.00148865	0.887501	2.25627	0.000988796	0.000404603	9.92121e-06	0.226252	0.178031	0.0624085
P69_d17	0.213726	0.000424467	0.00123432	0.146639	0.0236321	1.1054	0.0375275	0.390749	0.00437289	0.00392566	0.0048496	0.0204343	2.32203	0.453922	0.00171045	0.00753535	0.0151367	0.103918	3.52016	0.235422	1.2301	0.109487	2.45611	11.7264	0.0338531	0.00245663	4.20178	0.00841825	2.77816	1.97125	0.0154821	8.57461	1.94885	2.65943	4.70469	2.91759	14.4317	8.67074	0.00342918	0.00152795	0.000693667	1.07674	2.63714	0.000606066	0.000323698	0.000113216	0.0963095	0.244189	0.0162015
P69_d21	0.240581	0.000421981	0.00124534	0.104475	0.0139617	1.42007	0.0427184	0.324738	0.00212613	0.00223467	0.00266253	0.0217147	2.59159	0.244599	0.00211879	0.00726051	0.00715033	0.128219	2.69325	0.280459	0.875631	0.0920622	1.66445	10.0994	0.0277257	0.0023139	3.15154	0.00718999	2.43606	1.7284	0.00494698	6.95221	1.32589	2.58545	3.87539	2.67441	10.615	6.25912	0.0034895	0.0015877	0.000761278	0.988217	1.75302	0.00162385	0.000198337	9.85209e-05	0.0875791	0.169693	0.025334
P69_d24	0.220247	0.000407895	0.00117922	0.0537323	0.00464818	1.09548	0.0455769	0.217688	0.00153599	0.00181428	0.0019143	0.0178732	1.63244	0.204477	0.00119091	0.0032093	0.00322736	0.0886842	1.57237	0.19903	0.551352	0.0408517	0.690171	6.07129	0.0123208	0.00123583	2.01433	0.00449101	1.08664	0.748682	0.00213346	3.46571	0.590426	1.60392	1.73151	1.21545	5.14903	3.3707	0.00185238	0.000838297	0.00036445	0.564718	0.881086	0.00164636	0.000160171	2.78241e-05	0.102465	0.109854	0.0302054
P70_d15	0.19889	0.000385553	0.00134695	0.0975267	0.0179088	2.02344	0.0215825	0.287651	0.00211936	0.00321229	0.00474062	0.0501139	2.33391	0.328313	0.00138674	0.00533278	0.0115365	0.151586	3.70976	0.252964	0.784358	0.104424	1.68652	10.8691	0.0266799	0.00261581	3.60716	0.00975662	2.65234	1.56976	0.00670041	6.89937	2.65405	2.99613	5.51353	3.72637	14.4661	7.65946	0.00190871	0.000853038	0.00132735	1.25533	2.42669	0.00149251	0.000355781	5.17711e-05	0.317909	0.265068	0.0870884
P71_d15	0.301975	0.000389731	0.000791127	0.126104	0.0337712	1.3094	0.0287482	0.260331	0.0019204	0.00171952	0.00331529	0.0325524	1.69289	0.420962	0.00149233	0.00602509	0.0128433	0.0892251	2.47201	0.279742	1.12549	0.0884261	1.82702	7.32113	0.0178671	0.00209951	4.99016	0.00532292	2.72787	1.52922	0.0123924	7.3911	1.52995	2.14835	3.14519	2.33097	14.6307	8.02822	0.00322803	0.00256499	0.00101488	0.422111	2.64484	0.0016751	0.000193448	4.52501e-05	0.157518	0.0548927	0.0472113
P71_d18	0.263601	0.000379661	0.000829617	0.162922	0.0296661	1.64541	0.0224188	0.289621	0.00154499	0.00138951	0.00147398	0.0357214	2.22004	0.536693	0.00113756	0.00541508	0.0123599	0.0984898	2.17891	0.251409	0.880605	0.0867899	1.59597	7.67049	0.0174077	0.00234286	3.75546	0.00736455	2.14768	1.40531	0.0106437	7.00147	1.34183	2.45029	4.11282	2.26804	12.9576	7.16762	0.00292491	0.00204601	0.0012268	0.503764	2.55754	0.00140677	0.000179897	9.07641e-05	0.123237	0.0744892	0.0355764
P71_d22	0.209905	0.000365077	0.000880604	0.144028	0.0272923	1.02649	0.0258186	0.354723	0.00312215	0.00230256	0.00316445	0.0295854	2.87228	0.468189	0.000860546	0.0060653	0.0127876	0.142987	3.37399	0.571766	1.29214	0.227384	1.40981	8.75556	0.0276485	0.00246659	4.37384	0.00564718	2.5183	2.02255	0.0126498	7.0973	1.79009	4.05633	4.62659	2.15361	14.4558	7.64714	0.0033791	0.00141954	0.00129622	0.420411	2.72636	0.00229875	0.000179904	2.86819e-05	0.139449	0.0913073	0.0211988
P71_d25	0.210858	0.000354711	0.00094699	0.0733955	0.0129336	1.16956	0.0308005	0.2743	0.00179444	0.00196684	0.00265217	0.0239391	2.47674	0.268958	0.000646772	0.00595927	0.00774686	0.166563	2.33489	0.364342	0.887217	0.0926896	1.40556	8.48162	0.0182981	0.00206636	3.74449	0.00490747	2.21322	1.38538	0.00583987	5.5223	1.21481	2.63782	3.81837	1.80149	10.4624	6.50131	0.00249385	0.00111658	0.00140096	0.759799	1.59211	0.000855592	0.000204909	1.10511e-05	0.117468	0.137019	0.0417503
P71_d29	0.205164	0.000326303	0.00137571	0.0581899	0.0112238	1.06016	0.0385114	0.290364	0.00302365	0.00142301	0.00186023	0.0334168	2.35585	0.251784	0.0008415	0.00535962	0.00614703	0.199834	2.69973	0.369635	0.821603	0.0927851	1.1902	9.45878	0.0175716	0.00210763	3.9812	0.00601338	2.15583	1.26242	0.00530374	5.07794	1.68676	2.77215	3.14793	1.9846	9.36749	5.68588	0.00249733	0.00116742	0.00140264	0.73352	1.54323	0.00146385	0.000164324	0.00013533	0.144435	0.183627	0.0345433
P72_d16	0.391572	0.000371264	0.00237465	0.068482	0.04977	1.40767	0.0205618	0.318757	0.00101632	0.00355906	0.00484633	0.0202826	2.58299	0.43758	0.00295032	0.00756579	0.0208438	0.127444	3.16219	0.33953	0.856379	0.0914179	2.47962	11.3156	0.0182135	0.0022593	2.49667	0.0170101	1.90551	1.59085	0.00684496	5.11147	1.76921	1.71614	3.5517	0.865927	6.73345	4.65193	0.0031677	0.00343459	0.000628623	1.34834	1.63528	0.00062064	0.000356147	0.000278779	0.0880519	0.184496	0.0510526
P72_d19	0.455289	0.000419508	0.00173169	0.07019	0.0540728	1.66674	0.020921	0.322817	0.00263599	0.00218259	0.00230447	0.0190952	2.06168	0.508822	0.00354653	0.00534534	0.0154786	0.108746	2.39941	0.2395	0.704101	0.0932853	2.33972	8.55275	0.0190796	0.00193128	3.38727	0.0139412	1.4751	1.69438	0.00810824	7.58628	1.71953	1.73963	2.27636	1.4697	8.79048	6.39464	0.00435772	0.00221924	0.000449994	1.31005	1.44625	0.000793009	0.000204891	0.000370804	0.0743914	0.220923	0.0254401
P72_d23	0.40187	0.000407461	0.00210899	0.0787948	0.0245656	1.58268	0.0193714	0.289926	0.00360548	0.00146361	0.001505	0.0266345	1.68992	0.64137	0.00548067	0.00660233	0.0188084	0.125664	1.60236	0.107327	0.51792	0.105733	2.16468	6.90549	0.0132542	0.00186861	3.07418	0.0179623	1.07026	0.934949	0.0078453	6.98034	1.09398	1.23531	1.53447	1.64822	8.48165	5.73301	0.00566143	0.00212963	0.000312132	1.4716	1.77403	0.00143124	0.000161139	0.000425343	0.0459011	0.180784	0.0246158
P72_d26	0.381351	0.000398966	0.00180369	0.114795	0.0451679	1.70774	0.0145661	0.309084	0.00236878	0.00257705	0.00170297	0.0184698	3.21738	0.603444	0.00389457	0.0199209	0.0145298	0.578004	1.79598	0.203583	1.00968	0.0720626	1.56281	10.4636	0.0161145	0.00198535	3.06311	0.017437	1.66653	1.46577	0.0179682	6.27746	1.89145	1.78798	2.00098	1.39391	7.07937	5.33886	0.0143894	0.00186918	0.00040474	0.538015	1.82944	0.00130553	0.000234485	0.000146653	0.0789095	0.0783912	0.0217934
P72_d30	0.284023	0.000396007	0.00208157	0.12051	0.0229314	1.39269	0.0137356	0.312854	0.00160989	0.00309518	0.00230076	0.0207084	4.51793	0.437797	0.00301128	0.0412753	0.0164532	1.09668	2.05954	0.179341	1.49405	0.0929048	2.08365	10.3254	0.0177358	0.00258208	2.98267	0.014578	2.2803	1.5474	0.034181	6.16468	2.28926	2.27362	2.85902	2.11152	8.64483	5.8221	0.0388994	0.00159258	0.000593068	1.45981	2.33159	0.00158559	0.000293799	0.000564327	0.080067	0.277763	0.0291061
P72_d33	0.305384	0.000322997	0.00194356	0.122936	0.0299987	1.36214	0.0121534	0.292834	0.00249923	0.00235554	0.00200675	0.0217307	3.18966	0.513224	0.00311371	0.0176806	0.0243202	0.776321	2.08941	0.148815	0.893348	0.0917267	2.18276	9.99934	0.015808	0.00236093	3.73922	0.0163927	1.6079	1.40024	0.0218815	7.9832	1.83082	1.95767	2.37923	1.84826	8.87823	6.97905	0.04514	0.00157296	0.000412655	1.41873	2.48114	0.00142089	0.000269632	0.000311572	0.0585381	0.220287	0.0284455
P72_d37	0.259493	0.00038979	0.00178637	0.0869641	0.0216268	1.08472	0.00889846	0.308172	0.0019946	0.00157491	0.00134113	0.0154126	2.44459	0.435379	0.00240936	0.0161038	0.0194385	0.604524	1.82336	0.116973	0.523376	0.0851454	2.06295	8.05107	0.0115014	0.00185104	3.14097	0.0192408	1.11776	1.02102	0.0189836	5.95144	1.77476	1.46862	1.77223	1.5181	7.32326	5.66678	0.051564	0.00140772	0.000353047	1.2598	2.01413	0.00103482	0.000165438	0.000425263	0.0622155	0.394574	0.0351172
P72_d40	0.260417	0.000372022	0.00214317	0.0766239	0.0259649	1.07089	0.00523076	0.239781	0.00239748	0.00106551	0.00154871	0.0136973	1.71432	0.434125	0.00318873	0.00767806	0.0122203	0.191216	1.61013	0.109906	0.47883	0.0739749	2.77169	4.83524	0.00831999	0.0016137	2.79788	0.013321	1.10018	0.738059	0.00755233	4.58332	1.12033	0.94717	1.66521	1.21163	7.61251	4.86937	0.0478758	0.00132956	0.000405141	0.762539	1.16398	0.00137102	0.000100665	0.000102402	0.0433208	0.188062	0.0248766
P72_d44	0.28514	0.000361349	0.0020696	0.0694194	0.0307401	1.30841	0.00933505	0.333103	0.00362009	0.0023794	0.00269227	0.0219397	1.79677	0.459587	0.0055497	0.0096178	0.0119497	0.205604	1.68583	0.128019	0.571437	0.0770347	2.97248	7.96255	0.0169656	0.0022138	2.87249	0.0158083	1.15735	0.836672	0.00918913	6.57632	1.2523	1.17977	1.54574	1.56587	6.94995	5.75564	0.0592271	0.00173698	0.000388701	0.956975	1.09926	0.00181121	0.000239408	0.000229001	0.0591244	0.400965	0.0166108
P72_d47	0.338047	0.000388619	0.00276051	0.0827806	0.0304919	1.29117	0.023233	0.39822	0.00158159	0.00202608	0.00258513	0.0153992	2.25035	0.470501	0.00603295	0.00927081	0.0151036	0.204099	1.77343	0.16016	0.686915	0.095106	2.77761	6.92484	0.0125323	0.00230918	3.02616	0.0118275	1.24352	0.909696	0.00883765	7.86172	1.08001	1.33698	1.93651	1.35515	6.22565	5.4895	0.0603947	0.00207618	0.000378193	1.07358	1.40335	0.0014597	0.00017219	0.000116042	0.05237	0.533815	0.0492844
P73_d15	0.23502	0.000356326	0.00155512	0.0879862	0.0757316	0.999307	0.0251382	0.301326	0.00258032	0.0064414	0.00897418	0.0567276	2.88077	0.340542	0.00284764	0.00897934	0.0182304	0.302172	4.43518	0.519824	1.73815	0.0919035	0.935762	13.1778	0.0357585	0.00389705	3.8589	0.00807859	3.63606	2.76027	0.00607517	8.21668	2.61855	3.55797	7.64542	2.97322	12.4646	7.83262	0.00424741	0.00165606	0.00158598	0.848362	2.69166	0.000994169	0.000666311	5.46914e-05	0.184119	0.225184	0.0196892
P74_d20	0.242938	0.000357463	0.000930074	0.181425	0.0273351	1.44338	0.02162	0.280139	0.00348669	0.00382218	0.00448484	0.0249335	2.16813	0.404151	0.00257816	0.00489983	0.0243469	0.0831691	4.12762	0.463589	1.93212	0.116393	2.07789	12.5812	0.0340242	0.00255606	4.95436	0.00410683	4.04868	2.16323	0.0110524	6.49488	1.94011	3.52429	5.39576	2.27459	15.299	8.82419	0.0115377	0.0018748	0.00130838	0.958561	3.25761	0.00107198	0.000343798	2.3938e-05	0.142851	0.204131	0.0201297
P75_d10	0.243154	0.000323932	0.00107145	0.0718672	0.022794	1.47688	0.0295543	0.262393	0.00213983	0.00237208	0.00168105	0.0347215	1.52973	0.285682	0.000811446	0.00486137	0.013278	0.101295	2.0029	0.658345	0.580668	0.0830699	1.15606	10.6093	0.0200421	0.00174076	4.49485	0.0117819	1.9264	1.60847	0.00510996	7.0023	1.32848	1.96008	2.63288	1.20391	9.97091	7.67159	0.00440578	0.00137906	0.000547537	0.96914	1.61101	0.00102689	0.000193055	2.60505e-05	0.0976362	0.17894	0.0206578
P76_d10	0.309375	0.000334954	0.00112396	0.121978	0.111927	2.30603	0.0257345	0.283886	0.00316286	0.00453928	0.00432266	0.0288342	2.27226	0.364035	0.00151744	0.00319759	0.015706	0.0779015	3.12414	0.479615	0.832822	0.101593	1.48809	13.8045	0.0236801	0.00255952	3.49759	0.00842381	2.3456	2.24646	0.00963641	8.26793	1.91789	3.02556	4.86028	2.773	11.4168	6.91394	0.00348194	0.00153078	0.00148482	0.746749	2.22454	0.000841923	0.000440003	6.0376e-05	0.201656	0.134171	0.0567896
P76_d13	0.282859	0.000374118	0.000999197	0.160124	0.0841446	1.77072	0.0299304	0.321226	0.00293972	0.00463018	0.00527513	0.0324408	2.92202	0.31559	0.00250706	0.00354357	0.0142418	0.123475	3.9708	0.512359	0.961545	0.100068	1.30189	14.2988	0.0309099	0.00255594	4.03253	0.0113951	2.9701	2.64913	0.00931132	8.73097	2.28207	3.34866	4.90342	3.42197	11.3959	7.29566	0.00428881	0.00165533	0.00199926	0.79057	2.94965	0.00190671	0.000431383	6.21277e-05	0.278261	0.163842	0.224092
P77_d13	0.233558	0.000368798	0.00148616	0.0964902	0.0602703	1.32643	0.0204912	0.386291	0.00225112	0.00326788	0.00487185	0.0254949	2.23114	0.303612	0.00116984	0.00623275	0.0121232	0.146117	4.21824	0.318934	1.15758	0.0824341	0.996731	10.8754	0.0245596	0.0021493	2.96128	0.0116571	3.04882	2.25626	0.00530321	7.25511	1.82197	2.43657	5.3096	2.36321	12.5233	6.55385	0.00136189	0.00140576	0.000602505	0.903614	2.29646	0.000922078	0.000248159	2.68199e-05	0.1794	0.179479	0.105367
[truncated: 158 more columns]

## Sheet: Table S5
Table S5. Amines assay description
After thawing plasma aliquots on ice, 5µL of plasma were spiked with 30µL aqueous mixture of 13C and 15N labeled analogs as internal standards (IS). Protein precipitation was conducted by adding 75mL ice-cold MeOH, followed by vortex for 60sec and centrifugation at 13000 rpm for 10 min at 4°C. The supernatant was dried in a vacuum centrifuge at ambient temperature during approximately 2hr. The dr…

## Sheet: Table S6
Table S6. Signaling lipids assay description
For the signaling lipids metabolomics analysis, all samples were aliquoted to 150 µL. EDTA plasma samples (150 µL) were thawed on ice and immediately treated with 5 µl antioxidants (0.2 mg/ml BHT/EDTA). Deuterium-labeled analogs or odd chain versions of the lipids were used as IS. A 10 µL IS mixture was added to all samples followed by the addition of 150 µL citric acid/phosphate buffer (pH 4.5).…

## Sheet: Table S7
Table S7. RSDQC
Metabolite	Wave 1: Background	Wave 1: RSDQC	Wave 1: Confidence	Wave 1:In analysis	Wave 2: Background	Wave 2: RSDQC	Wave 2: Confidence	Wave 2: In analysis
1-methylhistidine	0.417028	5.28954	High Confidence	Yes	0.642	5.04613	High Confidence	Yes
2-aminoadipic acid	0.138002	5.44079	High Confidence	Yes	0.203	4.02138	High Confidence	Yes
3-methoxytyramine	4.12327	9.95078	High Confidence	Yes	3.295	13.707	High Confidence	Yes
3-methoxytyrosine	Below detection limit				0.532	5.56804	High Confidence	Yes
3-methylhistidine	Below detection limit				8.058	11.3418	High Confidence	Yes
4-hydroxyproline	0.183632	3.86084	High Confidence	Yes	0.321	3.98203	High Confidence	Yes
5-aminolevulic acid	7.91113	16.5516	With Caution	Yes	4.152	16.6249	With Caution	Yes
5-hydroxy trypophan	Below detection limit				9.044	20.6447	With Caution	Yes
alanine	0.0862054	3.22086	High Confidence	Yes	0.427	3.67634	High Confidence	Yes
alpha-aminobutyric acid	0.110463	3.49923	High Confidence	Yes	0.113	3.75696	High Confidence	Yes
anserine	18.5614	16.8851	With Caution	Yes	Below detection limit
arginine	0.0905155	5.11152	High Confidence	Yes	0.476	5.45475	High Confidence	Yes
asparagine	0.0505404	4.535	High Confidence	Yes	0.325	4.12946	High Confidence	Yes
aspartic acid	0.951219	28.0876	With Caution	Yes	9.211	4.03965	High Confidence	Yes
asymmetric dimethylarginine	2.114	11.2133	With Caution	Yes	3.213	15.792	With Caution	Yes
carnosine	5.1758	16.1636	With Caution	Yes	Below detection limit
citrulline	0.115991	9.66654	High Confidence	Yes	1.538	4.52301	High Confidence	Yes
cystathionine	0.152305	4.38612	High Confidence	Yes	0.217	3.63948	High Confidence	Yes
cysteine	0.0317599	3.14873	High Confidence	Yes	0.11	3.71137	High Confidence	Yes
3-aminoisobutyric acid	0.2913	22.0056	With Caution	Yes	0.529	3.74676	High Confidence	Yes
ethanolamine	0.510083	6.27923	High Confidence	Yes	1.5	5.75276	High Confidence	Yes
gamma-aminobutyric acid	Below detection limit				3.49	7.48645	High Confidence	Yes
gamma-glutamylalanine	0.278443	7.75944	High Confidence	Yes	0.549	4.94668	High Confidence	Yes
gamma-glutamylglutamine	0.211418	10.464	High Confidence	Yes	0.236	5.59574	High Confidence	Yes
glutamic acid	0.0537584	4.73459	High Confidence	Yes	0.324	3.86388	High Confidence	Yes
glutamine	0.0284391	4.25957	High Confidence	Yes	0.086	4.13051	High Confidence	Yes
glutathione	0.196232	3.97476	High Confidence	Yes	0.233	5.82995	High Confidence	Yes
glycine	0.573568	4.22344	High Confidence	Yes	0.99	3.88466	High Confidence	Yes
glycylgylcine	0.454284	8.85636	High Confidence	Yes	5.602	9.30423	High Confidence	Yes
histidine	0.153837	6.06016	High Confidence	Yes	0.915	7.45296	High Confidence	Yes
homoarginine	Below detection limit				12.735	22.8637	With Caution	Yes
homocitrulline	0.352896	5.68107	High Confidence	Yes	1.313	5.52942	High Confidence	Yes
homocysteine	0.0758022	6.54445	High Confidence	Yes	0.183	2.97996	High Confidence	Yes
homoserine	1.35493	6.01941	High Confidence	Yes	1.136	6.49854	High Confidence	Yes
hydroxylysine	0.705087	4.40387	High Confidence	Yes	0.777	4.30031	High Confidence	Yes
isoleucine	0.0627129	1.7354	High Confidence	Yes	0.241	2.85236	High Confidence	Yes
kynurenine	0.251947	2.23742	High Confidence	Yes	0.302	4.20755	High Confidence	Yes
leucine	0.0435504	1.21455	High Confidence	Yes	0.183	2.49597	High Confidence	Yes
lysine	0.0686346	2.55075	High Confidence	Yes	0.189	2.92937	High Confidence	Yes
methionine	0.0350322	2.71493	High Confidence	Yes	0.122	3.43419	High Confidence	Yes
methionine.sulfone	0.282309	5.44951	High Confidence	Yes	0.599	5.74281	High Confidence	Yes
methionine.sulfoxide	0.438657	4.41921	High Confidence	Yes	0.952	4.46354	High Confidence	Yes
trimethyllysine	0.150497	8.07204	High Confidence	Yes	0.33	5.80868	High Confidence	Yes
norepinephrine	11.5361	14.9761	With Caution	Yes	Below detection limit
O-acetylserine	Below detection limit				0.47	5.6908	High Confidence	Yes
O-phosphoethanolamine	0.137269	7.33772	High Confidence	Yes	0.2	8.46639	High Confidence	Yes
ornithine	0.106807	4.40027	High Confidence	Yes	0.505	3.58309	High Confidence	Yes
phenylalanine	0.0535128	1.5154	High Confidence	Yes	0.185	2.83382	High Confidence	Yes
proline	0.0418888	3.32945	High Confidence	Yes	0.182	3.36147	High Confidence	Yes
putrescine	1.10647	9.79063	High Confidence	Yes	1.662	6.75447	High Confidence	Yes
S-methylcysteine	0.11757	4.08188	High Confidence	Yes	0.27	3.86702	High Confidence	Yes
saccharopine	0.922384	10.2446	High Confidence	Yes	0.937	9.09098	High Confidence	Yes
sarcosine	0.166423	8.82264	High Confidence	Yes	0.106	7.59179	High Confidence	Yes
serine	0.393799	9.5179	High Confidence	Yes	3.187	4.57448	High Confidence	Yes
serotonine	8.95706	22.2211	With Caution	Yes	7.004	12.2228	High Confidence	Yes
symmetric dimethylarginine	17.118	9.57017	With Caution	Yes	10.746	16.8332	With Caution	Yes
taurine	0.0843096	6.22036	High Confidence	Yes	0.159	4.68422	High Confidence	Yes
threonine	0.0827533	2.82573	High Confidence	Yes	0.501	3.31126	High Confidence	Yes
tryptophan	0.101586	1.63594	High Confidence	Yes	0.263	2.76867	High Confidence	Yes
tyrosine	0.0689504	2.25535	High Confidence	Yes	0.284	2.93022	High Confidence	Yes
valine	0.0473498	1.80767	High Confidence	Yes	0.194	3.89319	High Confidence	Yes
N-arachidonoylethanolamine	Below detection limit				NA	5.97932	High Confidence	Yes
oleic acid	0.0944	14.9646	High Confidence	Yes	3.323	13.1741	High Confidence	Yes
linoleic acid	NA	13.775	High Confidence	Yes	0.273	4.87245	High Confidence	Yes
alpha-linolenic acid	2.83008	17.7625	With Caution	Yes	NA	16.9004	With Caution	Yes
gamma-linolenic acid	Below detection limit				NA	21.9213	With Caution	Yes
dihomo-gamma-linolenic acid	8.43659	12.8608	High Confidence	Yes	NA	20.816	With Caution	Yes
arachidonic acid	0.256031	13.1892	High Confidence	Yes	0.302	22.322	With Caution	Yes
eicosapentaenoic acid	Below detection limit				NA	20.4391	With Caution	Yes
adrenic acid	Below detection limit				NA	15.3936	With Caution	Yes
omega 3 docosapentaenoic acid	0.360606	21.4675	With Caution	Yes	NA	20.0233	With Caution	Yes
omega 6 docosapentaenoic acid	NA	13.6224	High Confidence	Yes	NA	10.846	High Confidence	Yes
docosahexaenoic acid	0.0880421	7.85067	High Confidence	Yes	0.258	14.4413	High Confidence	Yes
glycocholic acid	0.00703198	6.10367	High Confidence	No	NA	2.81623	High Confidence	Yes
glycochenodeoxycholic acid	0.00649542	4.19808	High Confidence	No	0.016	4.21327	High Confidence	Yes
glycodeoxycholic acid	0.0163277	3.83609	High Confidence	No	3.811	6.98691	High Confidence	No
glycolithocholic Acid	0.424702	18.0742	With Caution	No	1.614	5.02018	High Confidence	Yes
glycoursodeoxycholic acid	NA	7.84092	High Confidence	No	Below detection limit
taurolithocholic acid 3-sulfate	Below detection limit				NA	5.39856	High Confidence	Yes
linoleoyl ethanolamide	14.29	4.52167	High Confidence	Yes	19.078	4.5411	High Confidence	Yes
LPA 14:0	NA	15.2364	With Caution	Yes	NA	10.6133	High Confidence	Yes
LPA 16:0	12.9124	21.3554	With Caution	Yes	5.355	9.02752	High Confidence	Yes
LPA 16:1	NA	9.38023	High Confidence	Yes	NA	9.61752	High Confidence	Yes
LPA 18:0	41.0892	22.0512	With Caution	No	17.237	15.1907	With Caution	Yes
LPA 18:1	3.36928	17.3513	With Caution	Yes	1.386	10.909	High Confidence	Yes
LPA 18:2	0.941889	5.92391	High Confidence	Yes	0.466	8.52836	High Confidence	Yes
LPA 20:3	1.26946	12.8581	High Confidence	Yes	NA	15.1511	With Caution	Yes
LPA 20:4	1.26071	9.23173	High Confidence	Yes	0.561	9.00754	High Confidence	Yes
LPA 20:5	NA	9.21099	High Confidence	Yes	NA	8.61859	High Confidence	Yes
LPA 22:4	3.9549	26.0785	With Caution	Yes	NA	13.7263	High Confidence	Yes
LPA 22:6	0.319512	11.3983	High Confidence	Yes	NA	9.45158	High Confidence	Yes
LPE 14:0	NA	10.8145	High Confidence	Yes	NA	17.3263	With Caution	Yes
LPE 16:0	0.141496	6.17206	High Confidence	Yes	0.047	4.85243	High Confidence	Yes
LPE 16:1	NA	6.4988	High Confidence	Yes	0.071	12.1049	High Confidence	Yes
LPE 18:0	0.211993	8.35117	High Confidence	Yes	0.065	3.49583	High Confidence	Yes
LPE 18:1	0.101584	3.58816	High Confidence	Yes	NA	4.87543	High Confidence	Yes
LPE 18:2	0.0862973	2.4292	High Confidence	Yes	0.028	4.25	High Confidence	Yes
LPE 18:3	NA	4.89586	High Confidence	Yes	NA	4.9298	High Confidence	Yes
LPE 20:3	0.0462403	7.30828	High Confidence	Yes	NA	5.7355	High Confidence	Yes
LPE 20:4	0.11684	5.27593	High Confidence	Yes	0.054	5.11739	High Confidence	Yes
LPE 20:5	0.0840321	4.18458	High Confidence	Yes	NA	6.93947	High Confidence	Yes
LPE 22:4	NA	9.25221	High Confidence	Yes	NA	4.3806	High Confidence	Yes
LPE 22:5	NA	4.38602	High Confidence	Yes	NA	3.55737	High Confidence	Yes
LPE 22:6	0.0312823	2.22775	High Confidence	Yes	0.05	3.15159	High Confidence	Yes
LPG 14:0	NA	12.7514	High Confidence	Yes	NA	15.8655	With Caution	Yes
LPG 16:0	0.991454	8.45008	High Confidence	Yes	0.717	11.8592	High Confidence	Yes
LPG 16:1	NA	5.9549	High Confidence	Yes	NA	13.276	High Confidence	Yes
LPG 18:0	0.0663653	15.0466	With Caution	Yes	NA	15.1141	With Caution	Yes
LPG 18:1	NA	5.18477	High Confidence	Yes	NA	12.1874	High Confidence	Yes
LPG 18:2	0.0360282	5.89949	High Confidence	Yes	0.146	9.1068	High Confidence	Yes
LPG 18:3	0.232297	14.7249	High Confidence	Yes	NA	16.1964	With Caution	Yes
LPG 20:3	0.299975	7.19406	High Confidence	Yes	NA	15.993	With Caution	Yes
LPG 20:4	NA	6.28887	High Confidence	Yes	NA	10.8103	High Confidence	Yes
LPG 20:5	NA	17.7688	With Caution	Yes	6.389	18.9874	With Caution	Yes
LPG 22:4	NA	8.57814	High Confidence	Yes	NA	27.3794	With Caution	Yes
LPG 22:6	NA	9.19201	High Confidence	Yes	Below detection limit
LPI 14:0	NA	14.7504	High Confidence	Yes	NA	16.9426	With Caution	Yes
LPI 16:0	1.45071	10.1216	High Confidence	Yes	0.942	13.3401	High Confidence	Yes
LPI 16:1	0.157042	10.098	High Confidence	Yes	NA	23.319	With Caution	Yes
LPI 18:0	2.52841	10.9434	High Confidence	Yes	0.103	12.323	High Confidence	Yes
LPI 18:1	0.158078	12.4591	High Confidence	Yes	NA	13.2605	High Confidence	Yes
LPI 18:2	0.0298222	11.886	High Confidence	Yes	0.071	15.0215	With Caution	Yes
LPI 20:4	NA	12.9926	High Confidence	Yes	0.01	8.8128	High Confidence	Yes
LPI 22:4	NA	11.4972	High Confidence	Yes	NA	15.044	With Caution	Yes
LPI 22:6	1.32205	8.23558	High Confidence	Yes	10.045	19.8249	With Caution	Yes
LPS 16:0	NA	11.4947	High Confidence	Yes	NA	21.7507	With Caution	Yes
LPS 18:0	NA	8.18704	High Confidence	Yes	NA	8.60543	High Confidence	Yes
LPS 18:1	14.0514	12.2459	High Confidence	Yes	4.543	10.7821	High Confidence	Yes
LPS 18:2	NA	18.1989	With Caution	Yes	NA	19.4746	With Caution	Yes
LPS 20:4	0.460116	11.8058	High Confidence	Yes	NA	13.5904	High Confidence	Yes
LPS 22:4	NA	10.9906	High Confidence	Yes	5.1	16.2391	With Caution	Yes
LPS 22:6	6.48079	17.7043	With Caution	Yes	NA	10.9238	High Confidence	Yes
N-arachidonoylethanolamine	Below detection limit				0.495	4.84705	High Confidence	No
platelet-activating factor 18:2	2.08172	16.1657	With Caution	Yes	NA	5.22081	High Confidence	Yes
sphinganine-1-phosphate (18:0)	Below detection limit				5.985	7.10647	High Confidence	Yes
S1P 16:1	NA	22.2779	With Caution	Yes	0.073	2.37102	High Confidence	Yes
S1P 18:1	4.92661	16.6837	With Caution	Yes	0.859	2.66998	High Confidence	Yes
S1P 18:2	NA	14.8357	High Confidence	Yes	NA	4.32539	High Confidence	Yes
taurocholic acid	Below detection limit				NA	8.51266	High Confidence	Yes
taurochenodesoxycholic acid	0.063783	5.95782	High Confidence	Yes	17.349	8.64443	High Confidence	Yes
taurodeoxycholic acid	0.00883231	8.9073	High Confidence	Yes	2.63	5.70041	High Confidence	Yes
taurohyodeoxycholic Acid	Below detection limit				NA	21.7028	With Caution	Yes
taurolithocholic acid	NA	10.3164	High Confidence	Yes	NA	6.77243	High Confidence	Yes
taurolithocholic acid_3S	NA	21.4057	With Caution	Yes	NA	11.0416	High Confidence	Yes
cLPA 14:0	Below detection limit				NA	24.9498	With Caution	Yes
cLPA 16:1	NA	13.2003	High Confidence	Yes	NA	17.4394	With Caution	Yes
cLPA 18:0	10.774	17.195	With Caution	Yes	8.002	13.4112	High Confidence	Yes
cLPA 18:1	1.6478	10.7872	High Confidence	Yes	NA	12.0326	High Confidence	Yes
cLPA 18:2	1.05725	12.6927	High Confidence	Yes	NA	16.4136	With Caution	Yes
cLPA 20:4	1.56289	11.3347	High Confidence	Yes	NA	20.0196	With Caution	Yes
10-hydroxy-docosahexaenoic acid	NA	7.82936	High Confidence	Yes		11.3693	High Confidence	Yes
11,12-dihydroxy-eicosatrienoic acid	NA	5.25603	High Confidence	Yes	0.868445	6.69501	High Confidence	Yes
11-hydroxy-docosahexaenoic Acid	NA	9.43217	High Confidence	Yes	10.4569	10.6245	High Confidence	Yes
11-hydroxy-eicosatetraenoic acid	NA	14.4567	High Confidence	Yes	NA	17.6323	With Caution	Yes
Prostaglandin E2	NA	6.08091	High Confidence	No	Below detection limit
Prostaglandin F2alpha	NA	9.13227	High Confidence	No	Below detection limit
12-hydroxy-heptadecatrienoic acid	NA	11.1622	High Confidence	Yes	Below detection limit
12,13-dihydroxy-octadecadienoic acid	NA	5.1953	High Confidence	Yes	NA	5.281	High Confidence	Yes
12,13-dihydroxy-octadecenoic acid	0.522809	2.14778	High Confidence	Yes	4.27446	3.49196	High Confidence	Yes
12,13-epoxyoctadecenoic acid	NA	14.7625	High Confidence	Yes	3.57888	5.05094	High Confidence	Yes
12-hydroxy-eicosapentaenoic acid	NA	8.63965	High Confidence	Yes	NA	8.83974	High Confidence	Yes
12-hydroxy-eicosatetraenoic acid	NA	11.6114	High Confidence	Yes	NA	9.51404	High Confidence	Yes
12-hydroxy-heptadecatrienoic acid	Below detection limit				NA	8.82757	High Confidence	Yes
13,14-dihydro-15-keto-PGF2alpha	NA	11.0377	High Confidence	Yes	NA	20.6998	With Caution	Yes
13-hydroxy-docosahexaenoic acid	NA	12.2407	High Confidence	Yes	NA	18.6923	With Caution	Yes
13-hydroxy-octadecadienoic acid	3.17232	3.36518	High Confidence	Yes	10.065	7.00172	High Confidence	Yes
14,15-dihydroxy-eicosatetraenoic acid	NA	4.64247	High Confidence	Yes	NA	8.58004	High Confidence	Yes
14,15-dihydroxy-eicosatrienoic acid	NA	3.99667	High Confidence	Yes	NA	5.33668	High Confidence	Yes
14-hydroxy-docosahexaenoic acid	NA	5.95731	High Confidence	Yes	NA	9.30739	High Confidence	Yes
15-hydroxy-eicosatrienoic acid	NA	13.1841	High Confidence	Yes	Below detection limit
15-hydroxy-eicosapentaenoic acid	NA	10.8703	High Confidence	Yes	NA	6.39316	High Confidence	Yes
15-hydroxy-eicosatetraenoic acid	NA	9.7474	High Confidence	Yes	NA	8.42108	High Confidence	Yes
15-hydroxy-eicosatrienoic acid	Below detection limit				NA	10.8708	High Confidence	Yes
16-hydroxy-docosahexaenoic acid	NA	15.945	With Caution	Yes	11.9002	9.46665	High Confidence	Yes
17,18-dihydroxy-eicosatetraenoic acid	NA	4.00293	High Confidence	Yes	NA	5.01355	High Confidence	Yes
17-hydroxy-docosahexaenoic acid	NA	13.0901	High Confidence	Yes	NA	16.887	With Caution	Yes
19,20-dihydroxy-docosapentaenoic acid	NA	6.50855	High Confidence	Yes	NA	6.01779	High Confidence	Yes
19,20-epoxydocosapentaenoic acid	NA	12.2784	High Confidence	Yes	50.8881	12.1402	High Confidence	No
1-Arachidonoyl Glycerol;2-Arachidonoyl Glycerol	1.00799	5.60498	High Confidence	Yes	0.748953	11.4877	High Confidence	Yes
1-Linoleoyl Glycerol;2-Linoleoyl Glycerol	0.317133	11.5151	High Confidence	Yes	2.61661	23.2216	With Caution	Yes
1-Oleoyl Glycerol;2-Oleoyl Glycerol	2.03611	18.9715	With Caution	Yes	7.97659	17.5251	With Caution	Yes
20-hydroxy-eicosatetraenoic acid	NA	8.64665	High Confidence	Yes	NA	5.22638	High Confidence	Yes
20-carboxy-leukotriene B4	Below detection limit				NA	12.8502	High Confidence	Yes
2,3-dinor-11beta-Prostaglandin F2a	NA	23.0885	With Caution	Yes	Below detection limit
4-hydroxy-docosahexaenoic acid	NA	15.2419	With Caution	Yes	Below detection limit
5-hydroxy-eicosatrienoic acid	NA	24.0013	With Caution	Yes	Below detection limit
5,6-dihydroxy-eicosatrienoic acid	NA	16.8919	With Caution	Yes	NA	5.56066	High Confidence	Yes
5-hydroxy-eicosapentaenoic acid	NA	8.13512	High Confidence	Yes	NA	4.77884	High Confidence	Yes
5-hydroxy-eicosatetraenoic acid	NA	5.05589	High Confidence	Yes	19.2296	7.54025	High Confidence	Yes
8,12-iPF2alpha-VI	NA	4.97183	High Confidence	No	Below detection limit
7-hydroxy-docosahexaenoic acid	NA	14.9357	High Confidence	Yes	NA	15.6844	With Caution	Yes
8-hydroxy-eicosatrienoic acid	NA	10.4269	High Confidence	Yes	Below detection limit
8,12-iso-Prostaglandin F2a-IV	NA	11.4926	High Confidence	Yes	NA	13.2579	High Confidence	Yes
8,9-dihydroxy-eicosatrienoic acid	NA	7.03052	High Confidence	Yes	NA	6.41752	High Confidence	Yes
8-hydroxy-docosahexaenoic acid	NA	20.9942	With Caution	Yes	NA	14.7908	High Confidence	Yes
8-hydroxy-eicosatrienoic acid	Below detection limit				3.26349	13.8366	High Confidence	Yes
9-hydroxy-octadecatrienoic acid	NA	4.01149	High Confidence	Yes	Below detection limit
9,10,13-trihydroxy-octadecenoic acid	16.518	14.0407	High Confidence	Yes	68.3002	10.2251	High Confidence	No
9,10-dihydroxy-octadecenoic acid	1.33342	2.61712	High Confidence	Yes	8.60176	5.49806	High Confidence	Yes
9,10-epoxyoctadecenoic acid	19.148	13.961	High Confidence	Yes	20.1874	7.44322	High Confidence	Yes
9,12,13-trihydroxy-octadecenoic acid	11.6488	9.55909	High Confidence	Yes	44.0893	12.4403	High Confidence	No
9-hydroxy-eicosapentaenoic acid	NA	17.5096	With Caution	Yes	NA	12.074	High Confidence	Yes
9-hydroxy-eicosatetraenoic acid	NA	20.9834	With Caution	Yes	19.3425	14.6398	High Confidence	Yes
9-hydroxy-octadecadienoic acid	2.78618	12.0276	High Confidence	Yes	11.7276	9.71414	High Confidence	Yes
9-hydroxy-octadecatrienoic acid	Below detection limit				9.83597	4.58795	High Confidence	Yes
N-arachidonoylethanolamine	NA	9.68709	High Confidence	Yes	3.05044	8.21904	High Confidence	No
cholic acid	NA	2.91847	High Confidence	Yes	NA	3.88941	High Confidence	Yes
chenodeoxycholic acid	NA	6.12304	High Confidence	Yes	NA	6.99397	High Confidence	Yes
cortisol	Below detection limit				NA	4.79847	High Confidence	Yes
deoxycholic acid	4.55181	4.52435	High Confidence	Yes	NA	6.2966	High Confidence	Yes
decanoyl ethanolamide	Below detection limit				NA	21.1894	With Caution	Yes
dihomo-gamma-linolenoyl ethanolamide	NA	15.3027	With Caution	Yes	NA	15.8318	With Caution	Yes
docosahexaenoyl ethanolamide	NA	14.0808	High Confidence	Yes	1.62798	7.6642	High Confidence	Yes
glycocholic acid	0.0697989	1.99778	High Confidence	Yes	NA	5.08274	High Confidence	No
glycochenodeoxycholic acid	0.138402	3.36199	High Confidence	Yes	NA	5.12139	High Confidence	No
glycodeoxycholic acid	0.131078	2.53013	High Confidence	Yes	NA	6.38759	High Confidence	Yes
glycolithocholic Acid	2.51437	5.22452	High Confidence	Yes	1.88313	7.56963	High Confidence	No
glycoursodeoxycholic acid	NA	3.02305	High Confidence	Yes	NA	6.02613	High Confidence	Yes
linoleoyl ethanolamide	17.2383	5.23491	High Confidence	No	23.1591	5.05946	High Confidence	No
nitro-alpha-linolenic acid	22.762	23.1945	With Caution	Yes	Below detection limit
oleoylethanolamide	Below detection limit				37.4249	6.85541	High Confidence	Yes
pentadecanoyl ethanolamide	Below detection limit				109.149	25.0189	With Caution	No
palmitoyl ethanolamide	95.3331	9.44965	High Confidence	No	37.0314	6.40238	High Confidence	Yes
prostaglandin E2	NA	7.46661	High Confidence	Yes	NA	9.56116	High Confidence	Yes
prostaglandin F2 alpha	NA	5.2667	High Confidence	Yes	Below detection limit
palmitoleoyl ethanolamide	NA	10.8214	High Confidence	Yes	13.6573	27.5979	With Caution	Yes
stearoyl ethanolamide	Below detection limit				153.532	4.51142	High Confidence	No
alpha-linolenoyl ethanolamide	13.5095	9.52141	High Confidence	Yes	NA	9.81637	High Confidence	Yes
iso-prostaglandin F2 alpha IV	NA	14.3771	High Confidence	Yes	Below detection limit
thromboxane B2	NA	13.4484	High Confidence	Yes	NA	4.70398	High Confidence	Yes

## Sheet: Table S8
Table S8. Immune markers data wave 1
Patient _ Day since symptom onset	CCL21	CXCL13	CXCL5	CCL11	CCL24	CCL26	CX3CL1	CXCL6	GMCSF	CXCL1	CXCL2	CCL1	IFNg	IL1b	IL2	IL4	IL6	IL8	IL10	IL16	CXCL11	CCL2	CCL8	CCL7	CCL13	CCL22	MIF	CXCL9	CCL3	CCL20	CCL15	CCL19	CCL23	CXCL16	CCL17	CCL25	TNFa	CCL27	FGFbasic	GCSF	HGF	IL12p40	IL13	IL15	IL17A	IL18	IL1ra	IL1a	IL2Ra
P01_d44	157462	171	6463	135	468	54	410	119	30	815	1166	165	30	5	11	104	128	98	12	702	129	93	137	614	310	711	12769	803	25	324	3214	787	2024	922	190	1934	40	441		153	10444					39	1595		80
P01_d47	179002	130	3340	131	424	25	305	174	15	926	1773	141	34	6	7	75	43	118		231	160	96	99	427	207	610	22248	510	17	102	2495	551	1408	750	151	1038	19	64			2307					8	124		11
P02_d15	105216	199	2498	241	1284	90	769	145	25	596	695	165	46	8	8	115	199	144	32	1817	232	107	168	633	329	426	16711	1210	16	325	5884	823	3051	692	78	2316	30	996	20	106	20734	202				102	3893		540
P02_d18	97664	97	1722	187	855	57	740	187	19	650	1112	136	39	5		98	33	87	36	493	230	86	92	301	184	284	15800	481	14	54	4146	277	1404	518	76	1362	14	118			5745					7	56		76
P02_d22		168	1722	166	575	48	742	107	19	474	428	130	41	5		77	141	103	30	704	179	115	147	427	147	185	6166	864	49	57	5217	569	2034	838	86	3426	24	100		31	9629					9	193		64
P02_d25		744	1450	192	352	189	967	60	5	325	230	169	26	6	8	104	724	264	21	694	157	227	234	851	129	168	14815	1243	27	297	3595	1174	2531	1161	60	8626	42	424	33	320	19801	399	1			96	7992		444
P03_d11	35461	63	4978	196	744	90	356	290	24	675	2197	170	42	6	11	82	20	24	10	256	158	87	123	515	292	752	13043	180	18	25	2591	513	1060	595	415	844	33	85			44					14			13
P04_d21	101105	357	350	118	887	75	304	180	12	835	1936	99		4		63	24	53		390	135	90	74	380	178	458	5261	539	9	43	3626	359	1552	565	371	1407	21	205	15	34	10878	81				98	489	21	127
P04_d24	81173	204	1722	160	930	51	329	263	11	1337	2828	99	31	3		53	30	75		461	135	105	50	287	87	345	16095	473	14	16	2701	306	1021	468	335	1452	21	30			2704					12	324		23
P05_d25	63513	93	2198	163	1252	84	794	187	29	691	1794	130	640	7	7	76	57	96	13	1067	191	92	172	575	459	1196	9247	1084	41	63	5424	780	1456	322	418	1761	42	315		163	12557	81				164	4891	37	120
P05_d28	118851	62	1382	142	623	51	258	151	13	667	1147	106	30	4	6	53	23	93		346	123	101	127	427	394	1306	15800	361	30	43	3474	408	918	328	451	744	28	42			1700					27	507		7
P05_d32	86239	54	2043	138	888	48	266	176	14	577	899	112	29	5		80	17	100	8	366	118	91	132	355	252	827	10751	528	105	27	2510	359	1059	309	273	844	47	65		67	2161					27	573		17
P05_d35	141957	150	3241	162	641	205	368	146	7	491	713	149	58	8	7	100	12	50		109	361	121	126	466	211	758	18403	276	13	29	1534	351	892	340	370	1315	42	262	18	146	2316	82				123	1067		77
P05_d39	79667	118		135	555		279	104		423	487	106	21	3		78	10	36		93	152	100	101	307	126	653	12743	280	7	15	1155		922	249	188	414	27	229		65	1656	68				99	874		43
P06_d42	37544	78	4371	149	961	72	289	303	20	642	2157	136	22	6	9	84	16	35	9	90	92	89	86	404	275	447	4964	127	8	30	3072	384	827	357	244	893	21	397		25	301					6			32
P06_d45	34393	59	2043	104	751	35	268	170	11	400	1090	106	11	3	6	81	11	26		65	43	86	55	301	129	402	7007	109	8	14	2698		802	298	158	534	14	109
P06_d49	27392	59	1382	83	439	25	236	116	6	296	496	99	13	3		72	9	18		51	38	71	45	241	85	324	3103	99	7	12	2445		614	275	125	362	14	81
P06_d52	41146	189	2734	101	502	164	361	124		306	785	149	15	3		125	12	24		37	74	103	59	364	86	482	5607	112	4	16	1966		950	349	239	852	29	526		51	168		2			28			43
P07_d14	102300	116	8768	268	1867	87	548	219	36	894	1667	201	85	15	12	101	72	85	13	170	387	126	114	740	619	2007	5988	789	41	96	3150	933	1974	739	1330	1132	48	282		301	768					148	6724		127
P07_d17	104046	94	3473	184	2318	63	583	196	20	774	1398	151	38	6	11	98	62	77		211	145	116	71	504	480	2180	11066	490	30	53	3041	569	2172	594	891	794	27	56			105					21	1134		21
P07_d21	64255	128	7006	209	1922	69	578	234	29	841	2071	179	49	11	13	103	47	102	16	218	163	94	56	669	245	1551	7007	309	57	56	4355	672	2189	632	612	1132	39	44			117					17	1106		11
P07_d24	80228	257	4302	229	3290	276	661	205	7	549	889	179	23	5	9	174	14	40		128	144	105	63	597	270	1327	24044	147	18	30	1877	415	1622	619	663	1442	40	180	18	228	525					70	3705		98
P07_d28	60596	224	6112	240	2487	260	597	193	7	641	1410	192	20	6	6	141	32	46		151	132	100	74	617	238	1041	12163	121	11	36	1507	454	1973	594	577	1504	43	196		135	569					55	2312		55
P08_d43	192289	86	2644	135	413	51	422	84	23	400	1354	130	35	5	9	73	26	47		183	143	101	79	472	167	210	7384	408	24	23	4237	359	1529	733	156	693	16	216		127	3053					102			285
P08_d46	82461	44	2043	146	353	38	373	109	12	369	542	112	15	5	7	50	19	48		152	54	91	57	328	170	128	15208	142	13	22	3801		1228	639	109	478	10	32			422					13			44
P08_d53	182960	167	7858	183	324	260	569	114	10	401	1458	229	35	8	14	127	25	40	11	106	237	120	98	712	137	338	7825	483	19	34	2552	510	1288	864	213	1751	36	333	15	238	2132	95				84			307
P08_d57	112798	112	4074	168	282	189	422	67	5	251	471	164	15	5	6	88	31	32		65	90	109	72	404	92	320	6654	157	14	23	2101		1773	733	99	852	20	203		125	1820					59			183
P09_d29	59433	86	1202	109	362	41	629	149	12	536	1097	112	2115	4		60	88	58	22	1164	98	87	61	494	209	345	11160	739	23	41	4823	845	1484	1367	78	2189	26	370		113	17021	105				119	2758		90
P09_d32	88894	54	1382	118	317	32	469	194	6	515	1067	119	18	4		50	99	110	8	461	45	86	67	494	172	290	16036	470	35	33	3685	622	1653	908	91	844	22	65			2373					12	421		8
P09_d36	73934	52	2644	129	351	35	339	163	19	503	1040	119	22	8	11	59	70	38	8	224	85	74	44	494	145	221	4547	250	17	37	3505	493	458	865	100	1132	17	42			1320					9	40		14
P09_d39	100912	224	1607	153	502	197	541	185	4	452	958	154	19	6	7	84	25	61		151	155	106	67	576	160	278	7668	301	21	33	2277	473	575	859	164	1961	34	275	26	275	4176	173				90	481		122
P09_d43	131566	181	542	126	156		643	100	4	251	520	154	18	4		98	35	71		265	141	102	71	597	96	424	13557	3026	20	30	2778	644	1317	988	70	1628	50	401	18	211	4079	95				138	900		92
P10_d31	184577	88	2498	238	688	78	338	303	23	547	2958	127	63	8	9	72	28	55	18	261	565	95	99	575	442	1060	4355	221	18	49	3983	765	2061	639	767	1132	23	462		79	4023					11	773		80
P10_d34	72383	50	3736	184	509	41	236	305	15	536	2478	125	42	3		56	23	35	18	205	213	95	78	380	275	969	13287	185	11	15	3292	384	1287	471	505	478	14	65			76						48		9
P10_d38	76910	52	2787	217	688	54	261	379	21	596	3003	125	43	4		77	40	255	10	346	229	88	84	450	366	887	8756	187	159	21	4128	483	1928	605	557	794	28	126		90	226					5	100		17
P10_d41	115097	122	1908	235	620	221	388	264	5	416	1404	159	53	5	8	104	12	36		109	401	118	95	597	412	1061	12236	393	9	26	2439	545	1243	567	655	1442	36	559		139	612		1			24	1216		86
P11_d30	30950	39	7326	229	641	63	458	419	23	1406	5486	161	111	7	17	95	76	117	21	203	377	83	283	494	253	390	6343	427	36	97	5500	569	186	1049	854	1085	44	367		163	693					91	1495		67
P11_d33	39607	46	2928	153	624	32	295	187	12	480	1740	99	25	3		72	19	50		191	72	80	124	272	151	353	7690	182	16	41	5531	306	145	892	330	794	22	96			96					21	82		11
P11_d37	55261	53	5678	201	784	51	363	220	15	587	3111	136	35	4	10	98	54	69	14	372	95	102	127	472	170	480	8093	321	24	60	5798	408	367	982	470	1062	26	132			133					26	175		16
P11_d40	60717	151	7858	197	572	197	451	259	8	554	2257	183	33	6	10	159	39	84	12	163	192	93	87	566	92	333	12042	139	15	68	3365	445	258	1104	361	1628	45	526		181	655		3			103	900		92
P11_d44	90388	81	2991	132	420	156	376	124	4	274	1179	132	17	3		122	25	40		139	120	107	63	275	89	200	11163	140	12	26	2558		91	892	162	1442	43	273		169	4498	95	2			96	628		98
P12_d46	101316	54	813	131	1473	35	235	132	16	393	1558	92	100	3		57	12	51		157	253	76	104	355	206	722	11535	478	24	30	4730	441	1669	405	172	534	23	147		100	3621					71			107
P12_d49	66590	45	3067	142	1189	18	281	212	6	723	1328	76	27	3	6	59	11	399		205	107	96	125	272	154	666	41779	326	26	18	5350	320	1514	402	147	450	22	49			665					15			24
P13_d25
P14_d19		164	5792	204	1246	75	230	203	18	1426	2806	136	38	11	15	97	53	175	8	131	179	119	69	595	427	1045	8260	300	13	89	2356	735	876	500	200	1179	29	300		69	725					46			87
P14_d22		107	3736	179	1050	41	171	163	17	650	1793	116	37	6	6	69	19	52		106	144	109	64	515	273	616	20148	306	19	49	2750	672	930	447	104	794	28	52			74					7	63		9
P14_d26	48080	84	3473	193	1121	57	151	185	15	526	1406	112	23	6	6	80	10	49		116	91	87	57	380	215	496	15089	176	33	25	2611		815	221	100	588	29	44			62					5
P14_d29	87390	190	4637	278	1157	221	203	184	6	557	1063	154	29	5	6	129	10	29		95	202	105	84	534	245	496	36360	162	7	24	1648		682	319	159	1186	39	381		95	633	68				43	439		55
P14_d33	89865	125	2991	247	868	164	203	135	3	485	759	137	28	4	6	132	5	26		59	202	108	87	466	253	477	18149	243	5	16	1624		770	317	128	852	40	548		71	360					39			36
P15_d20	48184	423	3117	204	640	181	249	98	7	393	1570	179	37	5	6	125	26	23		59	295	96	61	442	165	426	9521	168	5	25	1570		1573	339	188	712	22	477		69	337					90			55
P16_d26		53	6682	384	1496	120	391	340	34	1464	2030	183	55	8	18	99	55	147	14	196	211	186	156	1198	553	1375	6694	305	65	323	5743	1846	334	719	451	1674	28	320		567	3533					25			80
P16_d29		52	5448	278	1275	84	315	306	24	1170	1746	151	35	7	10	89	24	126	10	208	100	151	85	855	358	1177	12554	184	49	108	5574	1211	370	624	288	1362	19	72			172					7			15
P16_d33		66	4494	412	1940	108	315	239	30	667	1058	161	30	5	14	122	25	64	9	224	83	145	72	757	289	986	11566	171	30	50	6220	906	511	701	288	1271	24	146			226					8	100		19
P16_d40		76	2734	263	1024	197	344	145	4	777	910	137	19	3		101	9	55		72	121	152	70	675	227	696	13677	120	13	18	2795	778	298	629	254	1121	25	246		139	390					33			55
P17_d19	51662	60	6791	288	879	63	540	237	34	562	1510	220	101	10	22	91	23	49	29	152	509	86	62	633	131	309	10052	86	19	54	2960	614	530	646	204	1132	17	32			149					18
P17_d22		172	11951	274	830	420	670	247	22	646	896	352	87	12	25	166	32	45	39	118	644	133	105	1075	170	424	13438	106	11	71	1865	963	691	628	375	2911	41	192		110	754	68	2			101			62
P18_d23	23895	53	1013	163	1413	15	278	112	9	415	328	92	24	2		75	6	10		172	110	82	141	301	172	634	6868	180	9	11	2322	306	47	577	117	421	17	94								14			16
P19_d45	68083	684		118	477	41	323	48	15	224	891	130	62	3		42	10	41		203	67	86	43	189	63	323	3560	167	7	44	5411		2190	798	73	561	10	151			10870	68	10			68			188
P19_d48	37740	844	4978	290	1203	75	411	237	24	745	2594	151	43	7	11	109	64	109	12	353	125	88	176	515	243	237	12799	169	33	89	5987	452	1698	1093	306	1225	22	74			1556					12	76		19
P20_d28	96175	127	2198	153	1578	51	362	279	21	542	2750	125	82	6	8	86	26	45	11	574	265	84	93	427	289	682	18455	249	6	26	3115	384	3001	877	226	1085	19	385			9398	81				108	1495		32
P20_d31	58317	142	1013	118	876	22	221	187	3	400	1240	84	15	3		59	12	48		126	69	79	57	272	186	486	19863	116	4	12	1831		1493	533	168	332	9	26			1027					6
P20_d35	73819	67	1382	257	1477	38	241	310	9	567	1909	106	22	4		89	9	80		119	106	104	101	315	352	594	18599	94	34	12	2022		1282	422	478	421	17	54			612					5
P20_d38	138590	249	5704	175	704	197	373	454	7	675	3225	192	42	8	9	98	49	42		131	366	108	113	637	294	556	12236	162	3	42	1413	563	1906	695	593	1442	32	221	18	57	4924	173				78	821		68
P20_d42	86609	201	1908	201	1206	164	287	254	3	465	1663	132	22	4		101	9	36		56	167	111	60	378	276	592	9571	87	3	13	1126		1063	402	373	852	21	164		41	2534	121				35			36
P21_d30	80234	47	3736	329	1361	69	477	448	25	557	2906	119		5	7	78	18	45		255	264	105	83	450	520	884	6972	86	25	36	4881	430	1130	753	603	1179	21	385		127	736					46	1242		53
P21_d33	52792	142	3204	278	1310	51	339	299	13	536	2478	106	18	4		87	88	73		276	81	98	48	427	207	933	35488	77	13	49	4965	452	2380	676	285	844	17	119			69					10	231		9
P21_d37	52035	104	2349	261	799	44	339	253	16	536	1553	99	32	3		68	17	67		295	111	135	80	380	236	1115	7959	116	39	20	5908	320	1132	727	184	893	28	110								15	851		16
P21_d40	62432	186	3486	329	660	164	443	178	6	416	764	137	37	5		101	8	47		75	250	131	77	466	233	1520	11750	116	19	24	2548		1091	589	276	1121	36	372		252	150		1			62	3599		74
P21_d44	56006	184	3486	311	667	181	453	209	7	462	1108	143	44	4		98	6	57		69	354	121	77	417	280	1483	7510	125	18	22	2269	304	1310	519	437	1022	36	372		222	79		1			60	3291		68
P22_d20	163543	234	7746	196	901	105	352	229	33	972	4313	151	103	14	24	115	56	59	22	144	445	98	79	687	216	648	6414	233	61	111	4420	688	1126	592	925	1497	21	129		418	474					18			114
P22_d23	35965	285	1382	104	522	44	258	97	11	557	2034	92	26	3		44	10	46		85	84	73	39	272	121	328	4547	125	24	21	3421		983	450	719	392	10	19			52
P22_d27	49569	351	6573	146	414	75	263	130	27	659	2173	122	23	6	13	84	28	68	13	145	65	86	35	494	135	279	5298	102	43	42	3354	306	1173	548	328	1038	19	16			58
P22_d30	69638	848	11539	190	408	335	474	156	18	754	2081	188	35	9	20	166	42	70	21	121	213	104	55	784	57	267	6382	109	52	75	2749	473	1543	668	396	2401	40	133		595	360	95	1			47	393		74
P23_d17	93553	167	3866	187	2356	59	444	242	25	723	2699	130	37	8	7	99	29	63		616	133	90	155	404	389	1124	11410	354	14	53	6418	493	1679	766	915	1385	26	475		66	4351					74	685	88	94
P23_d20	49387	82	3473	257	1604	44	266	166	13	526	2016	112	16	6	6	82	13	37		218	49	92	120	404	280	741	9149	146	12	24	3570	384	902	489	650	844	17	86			265					5			7
P23_d24	54039	98	4978	232	1839	63	390	189	24	601	2140	130	37	5	9	107	19	43		398	112	103	212	515	380	820	10561	1664	15	30	3737	639	1205	657	609	1202	23	214			76					9	100		19
P23_d27	76973	242	2991	309	2026	181	526	166	6	574	1575	154	25	4	6	159	8	59		248	168	126	180	489	349	1026	24747	1065	7	24	1706	435	1489	587	797	1628	32	832		108	436		2			66	794		116
P24_d08	44359	101	4494	131	502	84	196	161	16	455	1054	141	24	4	7	72	15	22	11	172	104	96	273	427	186	796	8360	88	20	30	2301	430	928	545	301	744	29	47								7			9
P25_d46	54446	22		146	280	25	288	193	13	557	2815	112	64	3		50	10	20		99	248	72	87	367	189	783	6308	214	8	16	4548	359	56	427	394	421	17	41								7
P25_d49	104363	94		183	256		503	166	4	455	1912	113	48	3		81	3	22		59	366	100	98	417	179	918	13055	275	4	12	3025		47	540	594	712	29	283		73	250					62			49
P25_d53	85838	80		164	168		439	133	6	377	1811	126	43	3		68	4	18	19	46	340	94	79	336	138	738	9948	250	4	14	2552		43	473	541	640	23	172		41	159					41			23
P26_d28	83972	54		135	126	18	702	67	11	385	446	92	29	2		72	124	37		92	106	163	238	416	136	267	5445	67	17	45	4379	493	1071	990	45	478	23	93			42					17
P26_d31		494	1908	218	226	173	1665	98	6	452	367	179	43	4	8	150	773	104	20	389	174	615	433	900	241	568	53980	137	21	174	5810	1185	2465	1440	91	4582	68	846	18	303	3752	95	1			344	1484		86
P27_d40	92920	121	3067	207	835	217	951	308	46	642	1908	237	85	6	25	124	169	174	10	1016	507	109	98	839	396	395	13074	952	20	107	6078	780	670	962	2506	3345	24	165		95	6775	56	6			279	1434		518
P27_d43	61506	59	1013	156	410	66	455	182	19	377	954	119	30	4	6	47	19	57		165	204	104	50	328	160	305	12185	227	17	45	3523	277	791	571	570	844	11	26			783					34	236		66
P27_d47	66409	106	7850	353	847	231	618	334	54	715	1273	305	50	20	40	107	56	80	17	324	178	120	89	902	208	472	12124	319	42	79	4074	780	931	663	993	2147	31	65			1432					39	374		35
P27_d50		386	5807	306	692	560	682	226	11	498	905	291	52	11	20	109	36	111	9	160	356	144	86	835	183	618	16689	303	18	83	2723	675	2244	829	1505	2743	36	359	18	242	5069	147	5			226	2291		151
P27_d54	81434	317	9135	430	919	733	800	421	21	741	1205	331	105	13	34	141	49	103	13	332	502	217	146	1126	342	590	18403	653	19	84	2825	860	2248	913	3891	3948	62	461	18	232	3873	95	4			267	2791		142
P28_d07	37650	338	4978	246	291	63	469	284	34	1165	1740	970	76	6	10	107	266	92	15	359	364	249	249	933	340	1104	5591	2160	36	43	7135	1374	3204	847	8677	1156	93	345			94					54	206		53
P28_d10	77329	1019	6513	387	537	260	643	246	12	1032	1503	1312	76	8	11	157	27	60	14	161	577	177	188	818	416	1335	12526	1650	27	32	3607	860	1711	778	16956	1751	111	937	18	357	525		3			298	1237		383
P29_d35	176061	485	2198	149	292	44	299	140	20	492	432	109	42	9	7	60	196	144	11	377	237	90	92	614	167	316	18108	3309	58	181	3562	879	4011	924	55	1564	39	426	20	403	13805	105				189	1230	21	621
P29_d38	96488	441	8262	142	277	96	597	163	64	715	757	191	45	8	29	144	1888	361	83	818	235	160	173	1205	117	257	42212	5229	197	463	4981	1556	4657	1142	121	3182	106	62		186	9749					85	1740		300
[truncated: 56 more columns]

## Sheet: TableS9
Table S9. Immune markers data wave 2
Patient _ Day since symptom onset	CCL21	CXCL13	CXCL5	CCL11	CCL24	CCL26	CX3CL1	CXCL6	GMCSF	CXCL1	CXCL2	CCL1	IFNg	IL1b	IL2	IL4	IL6	IL8	IL10	IL16	CXCL11	CCL2	CCL8	CCL7	CCL13	CCL22	MIF	CXCL9	CCL3	CCL20	CCL15	CCL19	CCL23	CXCL16	CCL17	CCL25	TNFa	CCL27	FGFbasic	GCSF	HGF	IL12p40	IL13	IL15	IL17A	IL18	IL1ra	IL1a	IL2Ra
P30_d11
P30_d14
P31_d13	51341	78	2381	137	570	47	477	117	32	823	886	73	60	7	13	85	162	147	46	553	186	408	625	265	168	298	57499	500	87	40	4085	322	1687	839	48	1107	13	865	25	709	1828		3			562	3635	61	139
P32_d12	64605	325	1024	193	1791	71	205	176	34	330	1337	76	53	10		84	90	70	14	478	208	120	108	166	123	144	23714	623	20	53	3488	336	68	619		2549	150	370		416	4621					72	1311
P32_d16	42866	23	896	206	1876	59	211	109	19	225	1003	43	31	8		67		23	5	157	67	107	41		153	177	9124	62	11	3	2783	197	1036	592		1178	90	701		281	345					30
P33_d04	21276	23	592	85	120	25	122	34	12	262	147	48	26	5		59	26	19		110	79	84	148	123	73	206	12039	42	8	17	3519	109	530	273	27	486	11	570		79	332					55			70
P34_d18
P35_d17	37101	131	2537	68	925	45	202	86	33	262	511	72	40	8	25	101	203	36	17	594	103	128	55	347	52	137	8131	234	18	29	2600	397	43	472	61	1098	22	310		134	11414	152				63	1721		83
P35_d20	65566	1548	2810	144	2029	118	850	120	50	403	1156	118	71	15	17	96	14	88	23	474	358	145	117	500	141	325	11380	285	14	30	685	347	697	1015		4552	205	778		241	1813					71	292
P36_d15	16441	45		64	314	50	179						4			31	28		15	159	11	55	64		186	500	3977	104	6	16	1988		59	546	209	500		620			749					79			171
P36_d18	83959	80	1599	263	456	202	272	235	36	554	1286	198	53	10	13	85	36	24	11	286	294	159	99	506	288	685	10182	329	15	31	2851	629	324	465	429	2514	77	1606		213	279		5			52			26
P37_d13	59017	47	707	56	489	55	147	116		294	863	64	13	8	8	56	13	31	5	205	40	138	63	169	97	507	4730	69	8	15	2566	176	1511	572	145	776	30	290		74	568					109			31
P37_d16	60332	25	1721	85	377	66	204	139		362	855	75	17	11	11	57	17	18	11	299	38	142	62	250	156	667	5671	56	13	23	3337	215	920	658	236	988	42	507		163	703					96	711		68
P38_d11	33578	98	1213	86	169	25	114	59	15	243	434	60	34	7	6	51	22	20		136	125	96	100	161	58	224	8386	144	12	12	3684	186	913	506	60	507	16	334		90	625					65			56
P38_d14	41501	73	3127	100	276	47	1405	105	35	341	1083	133	40	10	19	67	46	26	24	374	110	90	74	269	87	150	15135	342	15	23	3676	605	477	539	46	953	65	331	38	103	540					56	171		50
P38_d18
P38_d21
P38_d25
P38_d28
P39_d13	55737	64	1612	72	570	41	175	71	24	352	404	71	48	8	12	71	45	40	11	126	152	147	140	251	152	157	10599	208	32	26	3211	317	1096	597	62	695	17	543		284	1102					47			56
P39_d16	109798	50	2220	116	1077	50	225	105	27	418	686	96	58	12	18	102	67	45	13	187	232	166	164	372	223	274	10200	436	31	44	3801	460	957	715	90	982	20	891		271	1569					43	1161		63
P39_d20	54981	44	2261	100	1248	42	145	88	27	369	393	84	36	9	15	96	37	33	14	187	112	121	72	279	179	223	19720	118	19	33	3031	302	793	534	94	815	17	626		169	1688					22	654		36
P39_d23	61044	33	2220	89	1273	43	152	88	32	341	296	86	48	10	21	101	37	21	18	162	172	135	58	258	149	226	9145	87	17	26	3173	285	784	468	105	874	16	546		137	948					14			22
P40_d16	19647	392		45	146	50	150	28			272		5				310	11		929	18	63	38		113	181	18422	127	5	37	4793		8	267		785		260		84	3442					72	1117		380
P40_d19	21707	233		60	117	74	157	48			349		9	2			342	19		726	54	73	67		239	231	15092	220	7	88	3984		14	592	117	1120		200		102	6356					103	1238		491
P40_d23	23339	425		64	198	50	149	44			345		9	2			102	29		407	116	85	40		157	306	23490	132	7	69	4730		12	933	126	955		229	26	57	38211	837				108	880		670
P40_d26	107852	568	2496	230	1031	214	490	162	38	677	995	200	71	11	16	86	192	219	16	984	420	199	238	703	341	309	78339	1503	66	155	5331	939	220	968	216	5829	71	1411	48	679	18092	1664				218	3896		1158
P41_d20	79992	222		125	1753	54	518	146	12	354	386	109	21	4	8	116	40	38		136	122	119	50	332	55	73	2190	422	26	5	2726		83	649	79	2379	58	41		168	2394	74				4	409		90
P41_d20	79711	251		67	1062	43	425	104		236	250	87	12	3	6	78	13	21		96	58	95	26	189	34	63	1817	373	17	3	2574		83	544	45	2053	31	47		69	2462					4	120		84
P41_d24		60	2622	65	1730	53	363	131	32	437	651	79	55	11	16	112	115	48	13	590	346	156	56	312	69	166	23424	259	33	12	5685	289	477	807	206	2773	62	229	24	267	5428	137				118	1215	41	183
P41_d27	120431	40	1370	54	1076	30	201	61	15	289	308	57	13	7	10	78	32	30		207	43	131	17	250	33	191	10897	114	18	8	4353	175	330	404	138	1028	34	192		113	2730	62				63	428	27	104
P42_d14
P43_d15
P44_d17	42078	100	1104	209	211	41	342	143	22	590	1467	71	40	6	7	85	103	54		228	211	147	141	204	91	294	47954	251	14	43	4357	234	159	749	148	775	22	1398		171	776		2			107	1623		217
P44_d20	51579	77	1795	204	382	53	261	154	23	558	1131	72	38	9	11	86	22	49		218	128	146	70	188	115	199	31893	281	16	33	4300	189	83	725	171	855	23	1192		182	895		1			107			253
P45_d12	32027	129		79	109	57	411	59		115		19	9	3		23	317	21		234	105	108	84		283	332	1585	386	42	116	2910		300	1301	45	922	52	298		195	13900	207				128
P45_d16	24654	51		72	103	30	209	131		191	345		9	2		20	386	3		150	178	83	70		356	307	2888	98	17	4	2077		163	728	254	574	35	236		49	7589	113				57
P45_d19	141391	98	1725	223	593	216	352	297	37	505	493	190	67	10	15	91	3894	38	9	1207	123	260	115	653	214	441	25515	306	58	41	3489	901	1403	1131	132	3410	179	1440		661	9851	568				135	2146		127
P45_d23	47377	55	1127	127	345	77	464	141	22	296	320	103	25	8		65	349	15	8	140	83	94	120		258	621	7131	146	41	20	1737	274	570	543	1010	1035	168	1032		564	1560					57
P45_d26	46714	57	1420	139	307	88	502	126	24	336	331	108	35	8	8	76	148	24	6	90	139	105	202	204	317	757	4021	263	70	26	1400	345	560	515	724	1056	178	1291	19	1056	388					53
P46_d16
P46_d19
P47_d18	44492	63	2168	161	888	102	403	278	44	534	1160	120	79	12	6	92	26	72	18	173	513	121	122	136	335	280	23653	310	23	33	3078	276	470	393	688	1952	122	916		459	1284					74			365
P47_d21	48824	50		163	93	55	174	38	23	200		54	82	7		45	19	39	5	110	402	114	193		153	253	24529	401	14		2607	321	727	127		1178	81	898		244	260					14
P48_d17
P49_d11	46464	69	896	229	1967	59	300	48	29	208	393	77	61	10		84	7	23	5	130	160	131	100		246	168	19280	226	8	11	2557	227	440	618		1479	115	1198		166	150					65
P49_d18	26969	184		108	265	24	251		28				6	3		50	119	12		578	13	92	74		277	226	29678	83	6	45	2196		220	878		820	20	607			1363					75
P50_d16	26788	41	2301	83	130	41	403	96	31	330	747	57	50	10	12	51	46	105	20	386	231	102	42	188	48	108	26413	120	9	34	2659	211	508	931	52	894	16	366	28	100	22327	389				133			211
P50_d19	113337	307	1612	75	265	53	302	83	33	276	395	57		8	16	74	87	117	11	802	103	148	78	279	63	134	95178	226	13	33	4341	297	1254	1160	19	1717	27	838		116	20628	312				193	2116		200
P50_d23	60006	123	1970	86	201	47	257	74	26	318	312	57	34	7	17	88	101	113	12	785	72	138	69	279	78	169	66408	167	11	28	4202	266	783	1129	24	1755	23	1072	28	146	29160	490	1			157	4230	61	206
P50_d26	42390	143	2013	115	178	45	247	86	26	489	391	65	45	7	18	78	68	96		484	192	156	76	220	117	272	31769	144	11	27	4989	256	766	969	27	1299	16	570	20	131	17179	312				92	2145		182
P51_d27
P52_d29
P53_d22	81175	19	862	153	201	62	451	160	28	193	1317	75	60	10		66	5	12	6	132	181	153	143		161	241	28567	145	11	3	2247	227	274	382	275	1479	118	838		182	241
P53_d26	64743	366	961	130	1272	53	394	38	28	201	372	75	47	8		64	9	46	10	348	185	113	109	136	120	202	21281	648	25	20	3393	289	269	579		2636	127	610		514	5216					90
P53_d29	34299	23	592	240	939	51	170	61	26	238	467	54	33	8		61	11	32	8	199	59	89	84		229	164	31053	80	9	6	2755	280	618	627	62	1479	90	436		171	463					18
P54_d07
P55_d12	34106	27	592	102	208	38	137	42	14	306	134	52	24	5		43	12	26		121	68	106	109	133	126	198	15086	39	6	8	2795	117	697	478	43	592	15	398		54	453					51			63
P56_d07	40255	73	1142	285	303	77	301	99	32	253	1256	72	93	9		72	21	60	11	349	385	132	179		265	394	27393	312	7	6	3688	227	453	639	80	1952	132	744		160	298					73
P56_d10	58349	148	325	147	391	84	407	65	26	194	176	73	37	10		52	21	6	8	471	71	113	106	194	192	128	25467	137	10	17	1668	152	881	534		3105	115	527		143	670		8			83
P56_d14	64910	109	498	146	535	66	469	54	32	199	106	69	56	10		52	40	2	7	529	171	136	150	103	178	104	19542	856	20	19	1526	175	838	549	96	2808	132	631		399	924		12			92
P56_d17	47373	25	1308	219	2037	55	278	134	22	288	1386	47	37	8		70		29	5	155	86	117	64		182	311	16958	112	12		2661	207	1095	498		1178	85	475		236	201					18
P57_d12
P58_d14
P59_d15	47383	44	1744	143	606	91	471	94	40	336	892	100	71	13		66	114	75	15	234	139	135	138	103	186	502	15259	203	31	18	4080	227	513	1003	78	1983	171	774		586	4243					33	3175
P59_d22	31463	40	1558	266	2261	84	226	145	22	251	1274	57	42	8		66	14	18	8	190	68	93	27		156	146	10468	30	8	4	2297	97	1184	559		1229	85	392		171	391					23
P59_d26	78697	140	755	134	338	71	467	52	32	182		80	52	10		41	3	1	7	470	218	137	112	67	139	78	21443	1490	15	10	1435	197	919	507	137	2135	118	475		302	551		6			52
P59_d29	59686	278	1277	122	978	70	658	77	32	313	592	128	38	9	15	74	39	55	12	383	307	131	151	347	241	365	26686	1572	31	93	4390	557	386	641	102	2824	284	1315	31	523	9180	447				231	1891		162
P59_d33	40182	234		72	144	74	561	32		164		111	11	5		65	109	51		551	57	122	156	102	380	741	10717	3107	25	213	5717		193	844	71	2374	96	1423	31	172	36179	779				293	300		416
P59_d36	36473	270		72	152	69	454	32		215	191	83	11	5		56	230	58		524	128	124	162	102	455	722	25188	2106	24	178	4834	352	168	936	147	2209	89	1326	26	195	28998	574				312	300		390
P59_d40	34596	858		60		57	409					62	9	4		52	43	23		537	57	111	115		271	403	7988	1170	12	34	2545		193	869		1442	55	1139	23	57	24192	461				373			348
P59_d43	158537	755	2161	153	927	186	750	91	52	527	798	246	86	10	36	115	70	77	22	1184	531	282	244	653	320	348	31343	3571	42	66	4750	715	727	935	80	4896	199	2018		471	7125	817				498	1134		289
P60_d19
P61_d18	33536	12	1318	170	349	29	209	112	22	386	397	54	22	5	7	42	17	27	10	460	54	121	85	143	129	187	33936	67	13	21	3852	125	657	717	51	1203	18	352		122	1688					85	614		108
P62_d14
P63_d16
P64_d11	57340	73	1068	62	52	24	154	52	14	397	798	70	35	7	10	56	45	24	8	223	190	139	182	180	59	318	9986	106	18	16	3218	232	595	388	39	643	51	350		240	402					102	507
P64_d14	36887	95	644	62	222	32	145	64		272	397	63	14	6	6	43	10	15	7	181	40	126	89	147	67	229	14895	26	19	14	3801	141	668	429	61	643	46	217		227	448					71
P64_d18	50493	126	1875	86	284	37	182	119	19	473	775	76	25	10	12	60	18	13	13	310	72	129	68	240	102	263	7127	50	12	19	4790	205	480	503	99	935	61	309		126	836					52			31
P64_d50	65857	137	1419	72	207	30	194	94	16	583	1010	63	20	6	8	55	11	23		233	38	118	41	179	92	569	8284	34	23	9	4056	174	284	396	120	613	19	451		204	1875					43			43
P65_d11
P66_d12	12130	34	1419	115	250	37	129	78	23	402	1000	63	44	6	12	80	95	23	8	207	163	72	124	196	166	244	14743	150	12	12	2312	147	681	440	76	675	15	638		99	512					89			56
P66_d16	19012	24	803	132	345	30	100	76	16	363	781	57	18	5	7	76	40	15		207	44	86	48	133	154	189	23108	69	9	8	1938	92	385	443	92	633	13	502		44	569					51			22
P66_d19	27558	18	513	88	339	29	81	76	15	356	430	60	21	5	7	81	10	15		121	47	107	29	166	174	245	5317	41	9	7	1732	125	436	364	86	613	13	570		44	301					34			14
P67_d14	20708	38	867	51	173	23	89	72	12	248	744	52	30	5	6	48	16	17		136	108	90	108	143	54	242	17283	217	9	11	2758	183	790	392	76	464	10	480		94	895					42			56
P67_d21	20871	25	867	59	263	26	116	60	14	262	567	55	22	4		61	11	13		212	67	80	71	161	70	381	17624	84	10	9	2234	180	759	493	92	571	10	749		68	569					31			50
P68_d07
P69_d17	90099	88	1514	344	707	211	267	184	35	470	1763	166	47	7	10	75	29	66		551	160	204	136	377	235	320	18251	159	12	22	3966	352	990	579	241	2796	66	1039		548	2136	117	18			73			66
P69_d21	54501	55	1313	210	584	86	284	131	25	284	1213	103	32	7	8	65	11	30	5	164	158	115	127		237	494	26002	173	16	17	2265	152	617	412	265	970	159	1236		436	623		3			35
P69_d24	57720	80	2008	259	530	87	411	159	26	327	1662	132	37	9	9	70	19	41	6	233	199	119	161	293	303	722	17192	237	15	24	2380	170	904	394	401	1163	183	1278		559	595		6			53	741
P70_d15
P71_d15	50603	58	2138	73	400	38	175	137	22	318	672	69	24	11	11	55	51	37	13	182	54	119	48	204	56	134	18502	38	7	10	2608	192	716	494	51	795	13	419		55	5792	96				39			43
P71_d18	345073	46	2341	67	357	39	181	278	20	499	1269	73	42	11	11	61	70	47	10	192	93	155	82	258	109	193	21913	58	9	7	2727	327	790	528	67	953	18	566		76	7266	124				40			43
P71_d22	92963	35	736	63	281	26	158	131	8	306	514	55	19	6	6	39	36	41		162	41	140	52	196	73	211	12681	33	6	5	2862	245	612	426	71	592	13	586		44	1497					45			50
P71_d25	230587	38	1104	83	288	33	175	159	15	356	579	68	27	8	8	38	27	47		192	63	169	69	236	122	387	16698	54	8	8	2810	297	618	390	232	755	14	512		65	1461					40			36
P71_d29	94462	33	867	67	211	29	164	121	13	314	560	57	22	5	6	30	17	40		167	54	139	72	212	102	403	35238	62	8	6	2945	266	590	358	281	695	15	355		57	708					39			29
P72_d16	38235	269		171	189	161	369	52		327	592	79	19	7		26	15	23		389	302	135	155		698	378	20142	218	7	34	3951		588	1340	578	1410	48	381		37	4265					129			270
P72_d19	201635	572	4669	318	745	481	752	204	72	828	3846	312	179	19	40	102	70	96	33	805	496	264	330	787	792	333	42889	302	27	113	3949	995	3410	1078	674	6012	120	1101		333	1565	137	9			138	638		297
P72_d23	82757	108	2592	225	752	149	557	127	36	530	2295	169	113	13	16	78	119	85	19	343	453	183	318	347	588	423	50723	406	25	118	2753	712	1898	1006	514	2198	284	1299	19	426	2966		3			122	2194		248
P72_d26	88580	194	2189	243	806	225	618	111	39	418	1587	144	88	13	12	67	31	84	13	241	260	216	264	397	638	514	50723	310	20	93	3119	458	2678	884	752	2007	257	796	19	376	2384		3			100	665		217
P72_d30	64542	65	1411	243	554	71	296	106	24	246	1156	75	52	8		73		45	5	227	150	154	116		241	652	16998	202	13	3	2644	140	645	377	117	1347	108	958		462	201		9			36	416
P72_d33	29008	230	2480	303	526	188	501	153	43	380	2044	142	51	14	9	115	11	29	17	179	165	94	123	413	234	460	27598	215	16	22	3520	336	790	757	610	2403	163	1453		283	201					46
P72_d37	27798	241	1360	260	317	97	330	84	25	196	810	98	30	9		81		13	21	112	67	90	62	67	161	307	17119	178	8	3	3477	152	684	633	121	1703	110	1381		166	118					45
P72_d40	152240	153	2881	270	441	261	613	108	57	587	2302	159	110	13	10	114	94	84	19	364	548	279	365	103	1173	708	44217	1554	31	67	7756	1558	1878	995	1807	2722	230	1922		551	1146		6			122	2153		116
P72_d44	127823	308	5059	255	512	392	862	149	75	879	3315	192	106	16	22	107	576	215	50	481	652	228	292	535	955	551	61311	1357	25	759	7627	892	4507	1311	1655	2765	407	1730	31	506	4390		6			213	17830		577
P72_d47	83899	156	3185	195	401	278	712	140	59	634	3675	153	76	11	15	104	27	62	19	427	744	153	268	293	869	418	61898	1322	15	71	5756	470	2218	930	2957	1846	278	2194	27	304	2744		13			159	1072		351
P73_d15
P74_d20
P75_d10
P76_d10	30857	28	867	204	937	35	129	70	20	328	592	66	21	6	7	106	21	23		141	60	99	100	133	92	158	12927	67	17	11	2858	117	718	283	154	695	13	620		122	512					21			70
P76_d13	32772	35	1047	207	672	38	123	74	20	326	417	68	28	6	7	82	13	16	156	134	83	110	52	188	93	169	6897	142	17	12	2894	167	650	285	308	715	10	366		114	269								36
P77_d13
[truncated: 56 more columns]

[truncated: 13 more sheets: Table S10, Table S11, Table S12, Table S13, Table S14, Table S15, Table S16, Table S17, Table S18, Table S19, Table S20, Table S21, Table S22]
